# Supplementary material for: Single-cell analysis of transcriptome and DNA methylome in human oocyte maturation
Source: PLoS One. 2020 Nov 5;15(11):e0241698. doi: 10.1371/journal.pone.0241698 (PMC7643955; doi:10.1371/journal.pone.0241698)
Supplement: S3 Table — GV: Germinal Vesicle stage; MI: Metaphase I stage; MII: Metaphase II stage. (XLSX) [file pone.0241698.s003.xlsx]

## Sheet: stage_specific_gene_lists_shann
gene_id	gene_name	GV (FPKM)	MI (FPKM)	MII (FPKM)	Stage_specific_in
ENSG00000142606.11	MMEL1	1.48143	0.138571	0.0471429	GV
ENSG00000074800.9	ENO1	437.554	34.7586	6.22286	GV
ENSG00000239149.1	SNORA59A	21.8043	0.595714	0.675714	GV
ENSG00000204219.5	TCEA3	5.76286	0.0657143	0.0542857	GV
ENSG00000142669.9	SH3BGRL3	165.581	2.45	0.797143	GV
ENSG00000197989.9	SNHG12	10.1771	0.697143	0.782857	GV
ENSG00000121769.3	FABP3	12.1614	1.21143	0.595714	GV
ENSG00000084652.11	TXLNA	1.58857	0.191429	0.02	GV
ENSG00000175130.6	MARCKSL1	10.6414	0.497143	0.521429	GV
ENSG00000134684.6	YARS	17.79	0.718571	0.2	GV
ENSG00000117385.11	LEPRE1	8.19143	1.15286	0.332857	GV
ENSG00000116133.7	DHCR24	48.0614	2.29429	0.534286	GV
ENSG00000079739.11	PGM1	18.2329	3.14571	0.29	GV
ENSG00000203963.7	C1orf141	4.93429	0.0428571	0.00857143	GV
ENSG00000168765.11	GSTM4	9.17714	1.09714	0.0957143	GV
ENSG00000213366.8	GSTM2	2.72714	0.167143	0.182857	GV
ENSG00000065183.11	WDR3	5.11429	0.0485714	0.384286	GV
ENSG00000184678.8	HIST2H2BE	1.25571	0.05	0.0857143	GV
ENSG00000014914.15	MTMR11	3.70143	0.06	0.0728571	GV
ENSG00000197747.4	S100A10	260.639	2.90571	0.718571	GV
ENSG00000163191.5	S100A11	138.014	2.53714	0.737143	GV
ENSG00000244094.1	SPRR2F	7.97857	0.97	0.125714	GV
ENSG00000197956.5	S100A6	177.331	1.11857	0.0414286	GV
ENSG00000188643.6	S100A16	126.116	1.24857	0.0428571	GV
ENSG00000189171.9	S100A13	42.5371	0.452857	0.221429	GV
ENSG00000160752.10	FDPS	149.904	27.3929	0.805714	GV
ENSG00000143622.6	RIT1	16.7543	3.36143	0.172857	GV
ENSG00000143319.12	ISG20L2	2.23286	0.0728571	0.00571429	GV
ENSG00000117152.9	RGS4	48.2886	0.187143	0.0271429	GV
ENSG00000143147.10	GPR161	1.23429	0.0342857	0.154286	GV
ENSG00000153029.10	MR1	1.38857	0.0914286	0.00285714	GV
ENSG00000143862.3	ARL8A	1.64143	0.0914286	0.1	GV
ENSG00000123689.5	G0S2	22.6	0.348571	0.14	GV
ENSG00000154358.15	OBSCN	2.58429	0.351429	0.0185714	GV
ENSG00000116574.4	RHOU	15.12	0.0871429	0.0257143	GV
ENSG00000067082.10	KLF6	24.9286	0.64	1.04286	GV
ENSG00000152465.13	NMT2	11.07	0.644286	0.345714	GV
ENSG00000026025.9	VIM	198.379	7.76286	1.48143	GV
ENSG00000165996.9	PTPLA	2.85714	0.224286	0.214286	GV
ENSG00000095739.7	BAMBI	12.8114	2.09714	0.134286	GV
ENSG00000165757.8	KIAA1462	3.63429	0.371429	0.187143	GV
ENSG00000177613.7	CSTF2T	1.28	0.0557143	0.0557143	GV
ENSG00000150347.10	ARID5B	9.45429	0.282857	0.0685714	GV
ENSG00000122862.4	SRGN	8.23857	0.0185714	0.145714	GV
ENSG00000148730.6	EIF4EBP2	3.90143	0.418571	0.0714286	GV
ENSG00000197746.9	PSAP	90.8029	9.92714	6.32571	GV
ENSG00000168209.4	DDIT4	92.0629	5.10143	8.15714	GV
ENSG00000151208.12	DLG5	3.87143	0.185714	0.202857	GV
ENSG00000152778.7	IFIT5	4.93286	0.124286	0.441429	GV
ENSG00000171314.8	PGAM1	33.9229	1.55286	0.361429	GV
ENSG00000155287.6	SLC25A28	5.48143	0.575714	0.0214286	GV
ENSG00000099194.5	SCD	23.2871	0.905714	0.0228571	GV
ENSG00000166275.11	C10orf32	10.7286	0.718571	0.01	GV
ENSG00000148834.8	GSTO1	24.3514	1.95714	1.17429	GV
ENSG00000151929.5	BAG3	2.14286	0.337143	0.0171429	GV
ENSG00000166033.7	HTRA1	116.894	3.77429	0.0157143	GV
ENSG00000151640.8	DPYSL4	1.22571	0.128571	0.0371429	GV
ENSG00000142089.11	IFITM3	330.183	4.75429	0.48	GV
ENSG00000177697.13	CD151	10.3871	0.5	0.222857	GV
ENSG00000130600.11	H19	4.69	0.664286	0.188571	GV
ENSG00000258659.2	TRIM34	1.63714	0.254286	0.05	GV
ENSG00000110148.5	CCKBR	23.2229	0.0185714	0.0542857	GV
ENSG00000110315.2	RNF141	6.83143	0.0614286	0.0571429	GV
ENSG00000165915.9	SLC39A13	5.71429	0.371429	0.0114286	GV
ENSG00000243742.1	RPLP0P2	1.25429	0.00285714	0.0214286	GV
ENSG00000134824.9	FADS2	1.03	0.0157143	0.0342857	GV
ENSG00000124942.9	AHNAK	4.51429	0.0471429	0.00571429	GV
ENSG00000149499.7	EML3	1.10429	0.0742857	0.02	GV
ENSG00000188070.8	C11orf95	1.70143	0.185714	0.0685714	GV
ENSG00000173511.5	VEGFB	17.9343	3.59714	0.0942857	GV
ENSG00000149809.10	TM7SF2	9.82	0.352857	0.0557143	GV
ENSG00000126391.9	FRMD8	4.47857	0.372857	0.0642857	GV
ENSG00000245532.4	NEAT1	26.3	0.655714	0.0114286	GV
ENSG00000251562.3	MALAT1	690.634	13.4986	3.75143	GV
ENSG00000150687.7	PRSS23	19.3471	1.44571	0.825714	GV
ENSG00000184384.9	MAML2	1.42143	0.174286	0.0742857	GV
ENSG00000196954.8	CASP4	3.79571	0.0642857	0.00428571	GV
ENSG00000166741.3	NNMT	4.93143	0.71	0.0857143	GV
ENSG00000160613.8	PCSK7	3.13857	0.197143	0.111429	GV
ENSG00000172273.8	HINFP	10.5757	1.68857	0.281429	GV
ENSG00000110074.6	FOXRED1	3.55429	0.127143	0.0557143	GV
ENSG00000111640.10	GAPDH	859.55	101.697	26.7386	GV
ENSG00000182326.10	C1S	6.68857	0.671429	0.222857	GV
ENSG00000013583.4	HEBP1	5.74857	0.432857	0.0528571	GV
ENSG00000246705.3	H2AFJ	4.86143	0.134286	0.0485714	GV
ENSG00000111716.8	LDHB	76.1414	2.48429	0.245714	GV
ENSG00000060982.10	BCAT1	10.0729	0.191429	0.00571429	GV
ENSG00000174236.2	REP15	1.21	0.0271429	0.134286	GV
ENSG00000087494.11	PTHLH	14.9471	0.0942857	0.0742857	GV
ENSG00000111371.11	SLC38A1	11.88	0.17	0.00857143	GV
ENSG00000134294.9	SLC38A2	67.4229	3.12286	6.46143	GV
ENSG00000152556.11	PFKM	5.37286	0.854286	0.0857143	GV
ENSG00000134285.6	FKBP11	9.91143	0.535714	0.0114286	GV
ENSG00000167552.9	TUBA1A	89.0629	2.66571	0.404286	GV
ENSG00000161791.9	FMNL3	1.23	0.0814286	0.00714286	GV
ENSG00000123358.15	NR4A1	8.12286	0.168571	0.01	GV
ENSG00000135404.7	CD63	378.854	4.53429	1.10857	GV
ENSG00000123374.6	CDK2	3.63857	0.37	0.0414286	GV
ENSG00000092841.14	MYL6	578.764	43.0214	15.6914	GV
ENSG00000170581.9	STAT2	5.44857	0.307143	0.228571	GV
ENSG00000166886.8	NAB2	5.91857	0.0985714	0.09	GV
ENSG00000135452.5	TSPAN31	10.3	0.514286	0.22	GV
ENSG00000139289.9	PHLDA1	15.6714	0.0285714	0.00571429	GV
ENSG00000165891.11	E2F7	4.63857	0.367143	0.234286	GV
ENSG00000204954.5	C12orf73	11.1229	1.74286	0.0842857	GV
ENSG00000139725.3	RHOF	3.78429	0.225714	0.312857	GV
ENSG00000073060.11	SCARB1	45.3129	2.57571	1.22143	GV
ENSG00000139508.10	SLC46A3	6.00571	1.03286	0.14	GV
ENSG00000139597.12	N4BP2L1	3.65571	0.132857	0.204286	GV
ENSG00000136111.8	TBC1D4	4.85429	0.07	0.917143	GV
ENSG00000139793.14	MBNL2	11.1943	0.827143	0.501429	GV
ENSG00000187498.10	COL4A1	9.82571	1.52714	0.00428571	GV
ENSG00000134871.13	COL4A2	9.07286	0.82	0.175714	GV
ENSG00000100897.13	DCAF11	8.1	0.577143	0.142857	GV
ENSG00000100911.9	PSME2	45.72	2.16429	0.314286	GV
ENSG00000131981.11	LGALS3	11.0271	0.151429	0.0542857	GV
ENSG00000126785.8	RHOJ	1.34	0.0914286	0.0657143	GV
ENSG00000054690.9	PLEKHH1	3.44286	0.494286	0.104286	GV
ENSG00000185650.8	ZFP36L1	2.49857	0.0342857	0.00571429	GV
ENSG00000119630.9	PGF	1.12714	0.111429	0.0114286	GV
ENSG00000165949.8	IFI27	109.294	9.09286	3.65286	GV
ENSG00000119632.3	IFI27L2	13.9586	0.937143	0.461429	GV
ENSG00000196136.12	SERPINA3	5.60429	0.0671429	0.324286	GV
ENSG00000140181.10	HERC2P2	12.7443	0.0928571	0.335714	GV
ENSG00000182636.4	NDN	7.94857	0.237143	0.03	GV
ENSG00000137801.9	THBS1	14.7414	1.29714	0.234286	GV
ENSG00000166073.4	GPR176	2.43857	0.272857	0.145714	GV
ENSG00000092445.7	TYRO3	1.90143	0.144286	0.13	GV
ENSG00000166710.13	B2M	764.123	23.4629	1.63714	GV
ENSG00000140263.9	SORD	7.19714	0.225714	0.00428571	GV
ENSG00000183578.5	TNFAIP8L3	4.60429	0.132857	0.00857143	GV
ENSG00000182718.12	ANXA2	261.779	3.75429	0.99	GV
ENSG00000138615.4	CILP	2.18429	0.0528571	0.0442857	GV
ENSG00000140459.13	CYP11A1	87.55	0.711429	0.0771429	GV
ENSG00000230373.4	GOLGA6L5	1.07857	0.0385714	0.0942857	GV
ENSG00000197696.5	NMB	3.15571	0.0528571	0.192857	GV
ENSG00000140545.10	MFGE8	6.04286	0.572857	0.111429	GV
ENSG00000008710.13	PKD1	2.20857	0.228571	0.0371429	GV
ENSG00000006327.9	TNFRSF12A	46.47	3.25429	4.94571	GV
ENSG00000008517.12	IL32	22.4271	0.154286	0.06	GV
ENSG00000006194.6	ZNF263	2.91571	0.198571	0.0871429	GV
ENSG00000182108.5	DEXI	4.66714	0.362857	0.355714	GV
ENSG00000167191.7	GPRC5B	5.74857	0.155714	0.117143	GV
ENSG00000005187.7	ACSM3	27.6043	1.21714	2.12857	GV
ENSG00000176046.7	NUPR1	100.627	3.31429	0.0614286	GV
ENSG00000260549.1	MT1L	10.2871	0.0657143	1.14286	GV
ENSG00000205336.7	GPR56	11.3843	2.12714	0.171429	GV
ENSG00000140937.9	CDH11	10.6514	0.0442857	0.00714286	GV
ENSG00000159792.5	PSKH1	1.51143	0.197143	0.0728571	GV
ENSG00000205220.7	PSMB10	12.1857	1.75	0.51	GV
ENSG00000124067.12	SLC12A4	2.92857	0.215714	0.00571429	GV
ENSG00000103066.8	PLA2G15	3.60143	0.0714286	0.03	GV
ENSG00000181019.8	NQO1	6.82571	1.16429	0.0885714	GV
ENSG00000172137.14	CALB2	31.0757	0.812857	0.737143	GV
ENSG00000141258.8	SGSM2	2.71714	0.295714	0.00857143	GV
ENSG00000108590.6	MED31	11.4686	2.03571	0.0757143	GV
ENSG00000169992.5	NLGN2	1.10857	0.15	0.0157143	GV
ENSG00000141504.7	SAT2	27.1186	0.0571429	0.0457143	GV
ENSG00000141026.4	MED9	1.40714	0.0985714	0.08	GV
ENSG00000133027.13	PEMT	60.16	5.18714	1.79286	GV
ENSG00000072310.12	SREBF1	3.38429	0.32	0.0471429	GV
ENSG00000142494.9	SLC47A1	17.1743	1.09143	0.09	GV
ENSG00000266079.2	SNORA59B	40.9329	2.30143	0.971429	GV
ENSG00000006042.7	TMEM98	18.6914	0.102857	0.0342857	GV
ENSG00000225485.3	ARHGAP23	1.55286	0.0142857	0.00714286	GV
ENSG00000141753.5	IGFBP4	2.48571	0.214286	0.0271429	GV
ENSG00000177469.12	PTRF	6.71429	0.0728571	0.14	GV
ENSG00000108840.11	HDAC5	2.78286	0.408571	0.0657143	GV
ENSG00000167107.8	ACSF2	1.58286	0.0671429	0.01	GV
ENSG00000121064.8	SCPEP1	4.32714	0.102857	0.445714	GV
ENSG00000109065.7	NAT9	12.5843	1.09143	0.174286	GV
ENSG00000070731.5	ST6GALNAC2	6.68429	0.0742857	0.00428571	GV
ENSG00000108639.3	SYNGR2	16.1443	2.44857	0.401429	GV
ENSG00000108679.8	LGALS3BP	31.0543	0.0342857	0.0271429	GV
ENSG00000181409.7	AATK	1.02571	0.168571	0.00285714	GV
ENSG00000157637.8	SLC38A10	3.64714	0.315714	0.0271429	GV
ENSG00000177426.16	TGIF1	21.3857	0.0614286	0.394286	GV
ENSG00000101680.9	LAMA1	6.62714	0.13	0.0142857	GV
ENSG00000134769.17	DTNA	5.75571	0.981429	0.0657143	GV
ENSG00000152229.14	PSTPIP2	2.37	0.1	0.0671429	GV
ENSG00000180011.6	ZADH2	4.67714	0.235714	0.12	GV
ENSG00000070404.5	FSTL3	12.8043	1.85571	0.104286	GV
ENSG00000171105.9	INSR	1.21143	0.155714	0.0471429	GV
ENSG00000129355.6	CDKN2D	8.88286	0.524286	0.26	GV
ENSG00000197044.6	ZNF441	2.01857	0.188571	0.0657143	GV
ENSG00000196757.3	ZNF700	2.04286	0.204286	0.0285714	GV
ENSG00000171223.4	JUNB	2.75143	0.0571429	0.104286	GV
ENSG00000105612.4	DNASE2	2.59857	0.16	0.0214286	GV
ENSG00000167460.10	TPM4	70.9714	0.947143	0.617143	GV
ENSG00000127220.5	ABHD8	3.41571	0.145714	0.0171429	GV
ENSG00000182141.5	ZNF708	3.70286	0.0371429	0.0142857	GV
ENSG00000131943.13	C19orf12	4.38	0.168571	0.0442857	GV
ENSG00000167641.6	PPP1R14A	11.8629	0.42	0.17	GV
ENSG00000099337.3	KCNK6	1.21143	0.00571429	0.0271429	GV
ENSG00000105223.14	PLD3	29.7929	2.10143	0.29	GV
ENSG00000076928.13	ARHGEF1	2.98857	0.548571	0.00857143	GV
ENSG00000130203.5	APOE	151.241	0.732857	2.03857	GV
ENSG00000104856.9	RELB	5.54286	0.387143	0.262857	GV
ENSG00000104881.10	PPP1R13L	11.8629	0.182857	0.192857	GV
ENSG00000125753.9	VASP	7.20571	0.89	0.411429	GV
ENSG00000257704.2	PRR24	13.8714	0.927143	0.641429	GV
ENSG00000142227.6	EMP3	48.8129	1.42143	0.25	GV
ENSG00000105538.4	RASIP1	4.30143	0.3	0.0771429	GV
ENSG00000126458.3	RRAS	19.8157	0.0842857	0.165714	GV
ENSG00000125505.12	MBOAT7	14.8743	1.32429	0.428571	GV
ENSG00000167615.12	LENG8	2.23143	0.468571	0.0114286	GV
ENSG00000169016.12	E2F6	3.23143	0.282857	0.00714286	GV
ENSG00000115226.5	FNDC4	36.1271	2.86286	0.397143	GV
ENSG00000143891.12	GALM	8.47714	0.254286	0.0228571	GV
ENSG00000186889.5	TMEM17	1.09857	0.0385714	0.0485714	GV
ENSG00000169604.15	ANTXR1	2.10429	0.06	0.0528571	GV
ENSG00000065911.7	MTHFD2	41.6171	2.83571	1.99	GV
ENSG00000034510.4	TMSB10	1218.05	25.0929	5.23571	GV
ENSG00000168899.4	VAMP5	22.1986	2.14	0.218571	GV
ENSG00000172086.7	KRCC1	3.68286	0.231429	0.05	GV
ENSG00000115641.14	FHL2	66.7186	2.04714	0.01	GV
ENSG00000198075.5	SULT1C4	2.56857	0.00857143	0.0114286	GV
ENSG00000136720.6	HS6ST1	2.09714	0.328571	0.0485714	GV
ENSG00000169554.12	ZEB2	6.36143	0.371429	0.412857	GV
ENSG00000115290.5	GRB14	10.5671	0.397143	0.115714	GV
ENSG00000064989.8	CALCRL	1.61714	0.121429	0.0828571	GV
ENSG00000003436.10	TFPI	21.0143	1.29286	1.13857	GV
ENSG00000196141.8	SPATS2L	14.1043	1.16429	0.584286	GV
ENSG00000115461.4	IGFBP5	39.4586	1.20286	0.34	GV
ENSG00000054356.9	PTPRN	15.5729	0.142857	0.207143	GV
ENSG00000169031.14	COL4A3	1.01429	0.0114286	0.0157143	GV
ENSG00000163359.11	COL6A3	14.7029	0.67	0.374286	GV
ENSG00000171867.12	PRNP	13.3786	0.758571	0.00714286	GV
ENSG00000101439.4	CST3	43.9429	0.991429	0.0257143	GV
ENSG00000197586.8	ENTPD6	9.77143	0.801429	0.47	GV
ENSG00000101460.8	MAP1LC3A	19.0714	1.55	0.984286	GV
ENSG00000168734.9	PKIG	40.88	4.20571	2.28286	GV
ENSG00000172315.5	TP53RK	4.56429	0.332857	0.0242857	GV
ENSG00000243509.4	TNFRSF6B	1.23	0.0528571	0.0485714	GV
ENSG00000170262.8	MRAP	35.9957	0.65	0.185714	GV
ENSG00000256073.2	C21orf119	6.10143	1.05429	0.142857	GV
ENSG00000159228.8	CBR1	9.62429	0.0942857	0.0171429	GV
ENSG00000142156.10	COL6A1	2.05857	0.0942857	0.02	GV
ENSG00000215513.7	PI4KAP1	4.26714	0.504286	0.2	GV
ENSG00000133460.15	SLC2A11	2.98571	0.31	0.168571	GV
ENSG00000128294.11	TPST2	9.53	0.66	0.09	GV
ENSG00000185340.11	GAS2L1	1.07143	0.00714286	0.01	GV
ENSG00000183963.14	SMTN	2.37286	0.0185714	0.0828571	GV
ENSG00000198832.6	SELM	27.3171	3.13714	0.82	GV
ENSG00000100234.11	TIMP3	11.0714	0.667143	0.134286	GV
ENSG00000128311.9	TST	8.31286	0.198571	0.254286	GV
ENSG00000128309.12	MPST	11.8057	0.518571	0.758571	GV
ENSG00000100124.8	ANKRD54	7.54286	0.59	0.697143	GV
ENSG00000244509.3	APOBEC3C	8.83143	0.00857143	0.0257143	GV
ENSG00000100321.10	SYNGR1	8.82714	0.285714	0.155714	GV
ENSG00000196576.10	PLXNB2	8.12143	0.0571429	0.00571429	GV
ENSG00000025708.8	TYMP	4.56286	0.0557143	0.0371429	GV
ENSG00000071282.7	LMCD1	23.3657	2.45429	0.81	GV
ENSG00000134072.6	CAMK1	4.92571	0.382857	0.411429	GV
ENSG00000132170.15	PPARG	25.1214	1.33143	0.828571	GV
ENSG00000132155.7	RAF1	9.91286	0.271429	0.0614286	GV
ENSG00000163576.13	EFHB	1.53429	0.188571	0.0214286	GV
ENSG00000177873.8	ZNF619	1.10857	0.13	0.06	GV
ENSG00000178252.13	WDR6	1.66429	0.122857	0.02	GV
ENSG00000188315.3	C3orf62	1.94286	0.28	0.0571429	GV
ENSG00000214706.6	IFRD2	5.79857	0.368571	0.374286	GV
ENSG00000163932.9	PRKCD	4.32429	0.691429	0.0257143	GV
ENSG00000174840.8	PDE12	2.52714	0.105714	0.147143	GV
ENSG00000184500.10	PROS1	2.53429	0.00857143	0.00571429	GV
ENSG00000181458.6	TMEM45A	4.10571	0.135714	0.0485714	GV
ENSG00000114439.14	BBX	20.3857	0.721429	0.757143	GV
ENSG00000163428.3	LRRC58	2.09	0.0685714	0.0214286	GV
ENSG00000114115.5	RBP1	242.003	18.4486	2.43571	GV
ENSG00000114698.10	PLSCR4	2.34143	0.102857	0.127143	GV
ENSG00000169908.6	TM4SF1	137.696	0.995714	0.0114286	GV
ENSG00000018408.10	WWTR1	2.49286	0.207143	0.0957143	GV
ENSG00000163898.5	LIPH	2.95286	0.0828571	0.00428571	GV
ENSG00000090530.5	LEPREL1	24.02	1.82143	2.00429	GV
ENSG00000174227.11	PIGG	5.83143	0.562857	0.0357143	GV
ENSG00000159674.7	SPON2	12.2786	0.118571	0.0128571	GV
ENSG00000170801.5	HTRA3	10.6257	0.227143	0.385714	GV
ENSG00000197712.7	FAM114A1	10.6243	0.51	0.192857	GV
ENSG00000145247.7	OCIAD2	18.8771	0.162857	0.0128571	GV
ENSG00000163453.7	IGFBP7	275.337	1.65286	0.0357143	GV
ENSG00000109321.6	AREG	3.10429	0.167143	0.148571	GV
ENSG00000152785.6	BMP3	1.31571	0.00285714	0.0157143	GV
ENSG00000249242.3	TMEM150C	6.15	0.0614286	0.0142857	GV
ENSG00000145335.11	SNCA	6.57714	0.01	0.0742857	GV
ENSG00000164032.7	H2AFZ	118.21	10.2557	1.09714	GV
ENSG00000138821.8	SLC39A8	2.23714	0.225714	0.0357143	GV
ENSG00000138735.11	PDE5A	9.51	0.241429	0.377143	GV
ENSG00000205208.4	C4orf46	1.64857	0.201429	0.0957143	GV
ENSG00000164128.2	NPY1R	8.29857	0.12	0.00571429	GV
ENSG00000164129.7	NPY5R	8.74714	0.0285714	0.0142857	GV
ENSG00000168310.6	IRF2	9.30143	0.535714	0.215714	GV
ENSG00000113389.11	NPR3	3.36571	0.0528571	0.0142857	GV
ENSG00000168621.10	GDNF	1.39429	0.00142857	0.0271429	GV
ENSG00000153071.10	DAB2	8.87143	0.127143	0.0442857	GV
ENSG00000112936.14	C7	7.72571	0.0414286	0.00428571	GV
ENSG00000182836.5	PLCXD3	1.03143	0.167143	0.0285714	GV
ENSG00000164171.6	ITGA2	3.06714	0.118571	0.0371429	GV
ENSG00000131711.10	MAP1B	13.48	0.598571	0.942857	GV
ENSG00000038427.11	VCAN	98.6229	1.41286	0.62	GV
ENSG00000164307.8	ERAP1	2.83857	0.181429	0.101429	GV
ENSG00000129596.4	CDO1	1.32857	0.03	0.01	GV
ENSG00000092421.12	SEMA6A	3.69714	0.225714	0.00285714	GV
ENSG00000171604.7	CXXC5	7.86714	0.538571	0.128571	GV
ENSG00000254996.1	ANKHD1-EIF4EBP3	1.88571	0.0814286	0.01	GV
ENSG00000113657.8	DPYSL3	19.1157	0.642857	0.154286	GV
ENSG00000173210.15	ABLIM3	2.06286	0.144286	0.00571429	GV
ENSG00000211445.7	GPX3	4.35429	0.167143	0.07	GV
ENSG00000113140.6	SPARC	244.377	3.13571	0.22	GV
ENSG00000120129.5	DUSP1	23.3186	0.0485714	0.00857143	GV
ENSG00000169228.9	RAB24	3.74571	0.338571	0.07	GV
ENSG00000196923.9	PDLIM7	18.8886	0.697143	0.08	GV
ENSG00000021355.8	SERPINB1	10.8586	0.248571	0.408571	GV
ENSG00000096696.9	DSP	11.9657	0.84	0.0785714	GV
ENSG00000111859.12	NEDD9	2.00571	0.05	0.00714286	GV
ENSG00000172201.6	ID4	3.35429	0.0857143	0.0671429	GV
ENSG00000187837.2	HIST1H1C	5.15571	0.232857	0.07	GV
ENSG00000197061.3	HIST1H4C	58.1543	0.404286	0.434286	GV
ENSG00000146109.3	ABT1	5.09143	0.814286	0.05	GV
ENSG00000204592.5	HLA-E	9.01429	0.0671429	0.0985714	GV
ENSG00000196230.8	TUBB	45.8714	1.80143	0.115714	GV
ENSG00000137331.11	IER3	19.0086	0.79	0.0942857	GV
ENSG00000213719.4	CLIC1	210.121	2.80143	1.61714	GV
ENSG00000204394.8	VARS	5.22857	0.794286	0.0257143	GV
ENSG00000204308.6	RNF5	33.8357	1.10571	2.23714	GV
ENSG00000231925.7	TAPBP	3.35857	0.03	0.0128571	GV
ENSG00000124762.9	CDKN1A	60.5229	2.67143	0.83	GV
ENSG00000112655.11	PTK7	1.18857	0.201429	0.01	GV
ENSG00000112715.16	VEGFA	6.49	0.0257143	0.00571429	GV
ENSG00000124813.16	RUNX2	16.7	0.685714	0.00285714	GV
ENSG00000170915.8	PAQR8	1.41429	0.201429	0.0485714	GV
ENSG00000243955.1	GSTA1	57.97	2.08	0.63	GV
ENSG00000118418.10	HMGN3	33.0629	0.352857	0.234286	GV
ENSG00000198833.6	UBE2J1	2.08	0.401429	0.00428571	GV
ENSG00000155130.5	MARCKS	21.14	0.654286	0.792857	GV
ENSG00000111817.12	DSE	9.99857	0.338571	0.441429	GV
ENSG00000152661.7	GJA1	83.7271	1.45286	0.0114286	GV
ENSG00000172594.8	SMPDL3A	1.51143	0.0871429	0.111429	GV
ENSG00000164442.8	CITED2	2.66286	0.02	0.462857	GV
ENSG00000112419.10	PHACTR2	2.76857	0.0214286	0.0314286	GV
ENSG00000118508.4	RAB32	13.9386	0.68	0.02	GV
ENSG00000136295.10	TTYH3	1.20429	0.04	0.01	GV
ENSG00000136205.12	TNS3	5.45429	0.332857	0.0985714	GV
ENSG00000126522.12	ASL	4.80143	0.208571	0.0214286	GV
ENSG00000169902.9	TPST1	17.0314	0.4	0.648571	GV
ENSG00000126524.5	SBDS	19.8814	1.28	0.424286	GV
ENSG00000225648.1	SBDSP1	6.88	0.394286	0.687143	GV
ENSG00000174428.12	GTF2IRD2B	7.27857	0.964286	0.0457143	GV
ENSG00000005486.12	RHBDD2	30.9057	6.09714	0.0628571	GV
ENSG00000189077.6	TMEM120A	24.3671	2.22857	0.447143	GV
ENSG00000157214.9	STEAP2	2.12429	0.0257143	0.00285714	GV
ENSG00000001630.11	CYP51A1	40.9729	4.20286	1.36714	GV
ENSG00000157259.6	GATAD1	3.78	0.307143	0.0157143	GV
ENSG00000164692.13	COL1A2	4.76857	0.315714	0.198571	GV
ENSG00000106236.3	NPTX2	23.3371	0.715714	0.0442857	GV
ENSG00000146833.11	TRIM4	1.20714	0.0542857	0.0928571	GV
ENSG00000121716.14	PILRB	5.13429	0.61	0.0314286	GV
ENSG00000106366.7	SERPINE1	6.14286	0.288571	0.0214286	GV
ENSG00000106404.9	CLDN15	1.09429	0.0528571	0.131429	GV
ENSG00000228049.5	POLR2J2	8.87143	1.63857	0.0785714	GV
ENSG00000128573.18	FOXP2	2.19571	0.0942857	0.155714	GV
ENSG00000135272.5	MDFIC	1.77143	0.01	0.0414286	GV
ENSG00000105971.10	CAV2	5.36571	0.198571	0.0571429	GV
ENSG00000122786.15	CALD1	7.64429	0.348571	0.00857143	GV
ENSG00000213214.3	ARHGEF35	1.05429	0.0357143	0.0985714	GV
ENSG00000055118.10	KCNH2	3.23429	0.315714	0.0742857	GV
ENSG00000033100.10	CHPF2	1.87	0.194286	0.111429	GV
ENSG00000120885.15	CLU	69.5757	0.28	0.0942857	GV
ENSG00000147465.7	STAR	69.8971	1.41	0.231429	GV
ENSG00000104332.7	SFRP1	1.97429	0.00714286	0.0157143	GV
ENSG00000171033.8	PKIA	1.65571	0.105714	0.0457143	GV
ENSG00000085719.7	CPNE3	9.71857	0.308571	0.267143	GV
ENSG00000155090.10	KLF10	12.81	0.295714	0.0271429	GV
ENSG00000164932.8	CTHRC1	3.53571	0.145714	0.235714	GV
ENSG00000156804.3	FBXO32	91.98	6.84714	3.36429	GV
ENSG00000136997.10	MYC	11.76	0.0285714	0.00857143	GV
ENSG00000160932.6	LY6E	15.8657	1.14857	0.397143	GV
ENSG00000147813.11	NAPRT1	5.99857	0.0642857	0.274286	GV
ENSG00000147872.5	PLIN2	65.0429	0.47	0.02	GV
ENSG00000137094.10	DNAJB5	2.19143	0.248571	0.0185714	GV
ENSG00000198963.6	RORB	1.16143	0.00285714	0.0142857	GV
ENSG00000135069.9	PSAT1	8.43714	0.0185714	0.194286	GV
ENSG00000165030.3	NFIL3	41.3229	4.21857	1.42857	GV
ENSG00000131669.5	NINJ1	13.1229	0.0785714	0.142857	GV
ENSG00000119326.10	CTNNAL1	88.3157	4.88286	1.43571	GV
ENSG00000138835.18	RGS3	1.13571	0.0328571	0.0557143	GV
ENSG00000041982.10	TNC	14.9714	0.0357143	0.0142857	GV
ENSG00000136861.13	CDK5RAP2	15.4057	0.96	1.70286	GV
ENSG00000130707.13	ASS1	7.04	0.407143	0.102857	GV
ENSG00000159069.9	FBXW5	11.9971	0.0514286	0.01	GV
ENSG00000177239.10	MAN1B1	5.41571	0.614286	0.107143	GV
ENSG00000176978.9	DPP7	23.2586	0.695714	0.118571	GV
ENSG00000214717.5	ZBED1	1.62286	0.172857	0.0685714	GV
ENSG00000183943.5	PRKX	21.9329	1.89429	1.20714	GV
ENSG00000123595.5	RAB9A	14.2029	0.265714	0.287143	GV
ENSG00000123131.8	PRDX4	73.5929	3.91286	2.19286	GV
ENSG00000130066.12	SAT1	249.636	20.44	19.43	GV
ENSG00000067992.8	PDK3	4.05714	0.357143	0.0842857	GV
ENSG00000165169.6	DYNLT3	16.2443	0.584286	0.00857143	GV
ENSG00000101955.10	SRPX	99.9257	1.11	0.64	GV
ENSG00000124479.8	NDP	8.76286	0.222857	0.0414286	GV
ENSG00000102218.5	RP2	3.33857	0.168571	0.16	GV
ENSG00000102265.7	TIMP1	1354.61	28.88	2.14	GV
ENSG00000102007.6	PLP2	56.6057	0.4	0.155714	GV
ENSG00000122824.6	NUDT10	1.29286	0.0342857	0.0257143	GV
ENSG00000179222.13	MAGED1	13.7714	0.218571	0.647143	GV
ENSG00000102316.12	MAGED2	141.17	0.498571	0.0314286	GV
ENSG00000181191.11	PJA1	3.59714	0.198571	0.122857	GV
ENSG00000147140.11	NONO	30.5029	1.94286	1.03857	GV
ENSG00000102271.9	KLHL4	8.01714	0.00571429	0.115714	GV
ENSG00000000003.10	TSPAN6	11.2343	0.145714	0.178571	GV
ENSG00000102401.15	ARMCX3	7.08429	0.251429	0.0957143	GV
ENSG00000133169.5	BEX1	237.094	5.62571	0.1	GV
ENSG00000180964.12	TCEAL8	20.8714	1.76429	0.187143	GV
ENSG00000185222.7	WBP5	70.0771	0.548571	0.0228571	GV
ENSG00000166681.9	NGFRAP1	183.146	2.42714	0.174286	GV
ENSG00000133142.13	TCEAL4	50.82	4.18857	1.90714	GV
ENSG00000196507.6	TCEAL3	17.9729	1.12286	0.121429	GV
ENSG00000102024.13	PLS3	16.0786	0.367143	0.0328571	GV
ENSG00000101856.8	PGRMC1	7.77571	0.137143	1.04571	GV
ENSG00000102038.11	SMARCA1	38.1486	0.477143	0.0957143	GV
ENSG00000102034.12	ELF4	1.64429	0.0242857	0.198571	GV
ENSG00000134590.9	FAM127A	27.9914	2.10857	0.324286	GV
ENSG00000203950.6	FAM127B	16.2986	0.65	1.94	GV
ENSG00000063587.12	ZNF275	8.50714	0.96	0.105714	GV
ENSG00000130821.11	SLC6A8	3.27429	0.414286	0.0328571	GV
ENSG00000196924.10	FLNA	62.4657	3.91143	0.42	GV
ENSG00000155961.4	RAB39B	1.62143	0.195714	0.00428571	GV
ENSGR0000214717.5	ZBED1	1.62286	0.172857	0.0685714	GV
ENSG00000174226.4	SNX31	0.04	1.65286	0.0171429	MI
ENSG00000165194.10	PCDH19	0.165714	1.57714	0.107143	MI
ENSG00000203989.2	RHOXF2B	0.695714	4.42714	0.121429	MI
ENSG00000109944.6	C11orf63	2.00143	2.41143	45.4029	MII
ENSG00000125746.10	EML2	0.122857	0.0428571	1.31857	MII
ENSG00000143942.4	CHAC2	0.00857143	1.54143	32.8686	MII
ENSG00000101017.9	CD40	0.135714	0.101429	1.38286	MII
ENSG00000146233.3	CYP39A1	0.0371429	0.00857143	1.26286	MII
ENSG00000235436.6	DPY19L2P4	0.0157143	0.104286	1.25143	MII
ENSG00000157654.13	PALM2-AKAP2	0.0728571	0.227143	4.28714	MII
