# Supplementary material for: Single-cell analysis of transcriptome and DNA methylome in human oocyte maturation
Source: PLoS One. 2020 Nov 5;15(11):e0241698. doi: 10.1371/journal.pone.0241698 (PMC7643955; doi:10.1371/journal.pone.0241698)
Supplement: S4 Table — (XLSX) [file pone.0241698.s004.xlsx]

## Sheet: DEG_MIIvMI
chr	start	end	geneid	gene_name	log2FoldChange	pval	adjPval
chr17	22026650	22028896	ENSG00000240103.2	RP11-846F4.6	6.03388	2.65112e-05	0.000308454
chr19	58180303	58190520	ENSG00000180532.6	ZSCAN4	5.58574	3.68255e-05	0.000400428
chr17	80560865	80562054	ENSG00000261845.2	RP13-638C3.4	5.55777	9.18667e-05	0.000866142
chr16	29465822	29469540	ENSG00000181625.13	SLX1B	5.19921	1.14263e-07	3.10924e-06
chr14	32953304	32954006	ENSG00000259045.1	RP11-320M16.1	4.9225	0.000720969	0.00460855
chr2	20191872	20212455	ENSG00000132031.8	MATN3	4.61295	0.000677229	0.00439693
chr17	43227767	43238877	ENSG00000224505.2	AC002117.1	4.36752	0.00063816	0.00419855
chr5	134259813	134260334	ENSG00000249119.1	MTND6P4	4.25881	0.00306576	0.014846
chr11	122753391	122830506	ENSG00000109944.6	C11orf63	4.25153	5.37841e-06	8.14789e-05
chr2	53994929	54002333	ENSG00000143942.4	CHAC2	4.15385	8.13709e-05	0.000785088
chr5	99382681	99384489	ENSG00000271687.1	MTND5P10	4.04384	0.0100515	0.0378146
chr19	46110252	46148887	ENSG00000125746.10	EML2	4.03746	0.0031265	0.0150655
chr3	3841121	3889387	ENSG00000175928.5	LRRN1	3.98801	0.000245161	0.00193121
chr7	1581871	1600457	ENSG00000164855.11	TMEM184A	3.96801	0.00197206	0.0104437
chr14	50053297	50053596	ENSG00000258486.2	RN7SL1	3.89815	1.7379e-05	0.000217104
chr6	82236819	82244632	ENSG00000226089.2	RP1-300G12.2	3.85791	0.0140635	0.0494308
chr10	105637132	105639519	ENSG00000260461.1	RP11-541N10.3	3.78426	0.00116515	0.00686534
chr1	145477085	145501669	ENSG00000152022.7	LIX1L	3.70322	0.00781041	0.0312315
chr22	25844072	25916821	ENSG00000100058.8	CRYBB2P1	3.67986	0.000361963	0.00265054
chrX	131337053	131353471	ENSG00000123728.5	RAP2C	3.67515	0.000108341	0.000990616
chr12	63952693	64062719	ENSG00000177990.7	DPY19L2	3.65563	0.00999304	0.0376773
chr15	64472547	64665980	ENSG00000259316.3	CTD-2116N17.1	3.60448	0.00370343	0.0172427
chr7	89748714	89754914	ENSG00000235436.6	DPY19L2P4	3.57898	0.00271631	0.0134877
chr15	82334119	82338482	ENSG00000183496.5	MEX3B	3.52351	0.0125435	0.0452997
chr1	192127587	192154945	ENSG00000150681.5	RGS18	3.51734	0.00727433	0.0294799
chr10	18940195	18948214	ENSG00000152487.6	ARL5B-AS1	3.48395	0.000311735	0.00234036
chr6	46638181	46655902	ENSG00000242973.2	RP11-446F17.3	3.44342	0.00595798	0.0251621
chr14	50329271	50329567	ENSG00000265150.1	RN7SL2	3.43703	7.60751e-05	0.000743183
chr1	101491434	101552821	ENSG00000233184.2	RP11-421L21.3	3.41351	0.00920672	0.0355114
chr5	170323933	170331465	ENSG00000253966.1	CTC-455F18.3	3.4002	0.00262504	0.0131306
chr12	52203489	52204384	ENSG00000260122.1	RP11-923I11.3	3.38644	0.00517956	0.0225543
chr2	91768393	91768920	ENSG00000261600.1	RP11-575H3.1	3.38641	7.22693e-05	0.000714349
chrM	9991	10058	ENSG00000210164.1	MT-TG	3.37907	0.00205687	0.0107984
chr1	168214803	168216581	ENSG00000214262.4	ANKRD36BP1	3.35985	0.00418732	0.0190253
chr4	7032281	7047958	ENSG00000245748.1	RP11-367J11.2	3.33227	0.00552649	0.0237297
chr12	69235726	69236164	ENSG00000256664.1	RP11-611O2.3	3.23673	0.0117535	0.0429931
chr1	109102711	109187522	ENSG00000162636.11	FAM102B	3.19239	6.83418e-05	0.000680687
chr7	87905744	87936206	ENSG00000127954.8	STEAP4	3.16831	0.00160907	0.00889371
chr7	140702410	140704649	ENSG00000273081.1	RP4-813F11.4	3.13941	0.00995802	0.0375769
chr19	9455460	9456574	ENSG00000266912.1	CTC-325H20.2	3.1325	0.00197055	0.010439
chr18	58279006	58321856	ENSG00000267382.1	RP11-325K19.2	3.12643	0.0116299	0.0426731
chr17	68049570	68131749	ENSG00000153822.9	KCNJ16	3.09316	0.0128772	0.046269
chr11	62360686	62369312	ENSG00000149480.2	MTA2	3.08864	0.00246964	0.0125421
chr19	42337740	42340005	ENSG00000267839.1	AC020956.3	3.06525	0.000335194	0.00249111
chrX	118212598	118284542	ENSG00000250423.2	KIAA1210	3.05087	0.0027546	0.0136303
chr1	44653615	44654721	ENSG00000271329.1	RP5-891H21.5	3.04181	0.00406646	0.0185858
chrM	5512	5579	ENSG00000210117.1	MT-TW	3.03471	0.000666167	0.00433674
chr1	10359024	10359130	ENSG00000199562.1	RNU6-37P	2.99672	0.00561478	0.0240176
chr7	123430659	123430765	ENSG00000201104.1	RNU6-11P	2.99672	0.00561478	0.0240176
chr2	8861264	8862816	ENSG00000260837.1	RP11-434B12.1	2.99326	0.00174387	0.00946287
chr9	4490444	4587469	ENSG00000106688.7	SLC1A1	2.98567	0.0129302	0.0463803
chr15	52484519	52587995	ENSG00000128833.8	MYO5C	2.9546	0.00726881	0.0294716
chr15	24738284	24897277	ENSG00000259905.1	PWRN1	2.94621	0.0089171	0.0346703
chr10	46111043	46168228	ENSG00000172671.15	ZFAND4	2.88235	0.0010478	0.00628533
chr11	27516123	27528320	ENSG00000148943.7	LIN7C	2.85838	3.34232e-06	5.44274e-05
chr7	49890017	50160925	ENSG00000042813.3	ZPBP	2.8448	0.01168	0.0428015
chr1	203765437	203769686	ENSG00000257315.1	ZBED6	2.84156	0.00266876	0.0132983
chr3	193853934	193856521	ENSG00000114315.3	HES1	2.81805	0.00382699	0.0176916
chr17	34890847	34895159	ENSG00000184886.3	PIGW	2.81782	0.000103086	0.000951612
chr12	102090725	102137918	ENSG00000111666.6	CHPT1	2.80554	0.000196611	0.0016109
chr4	4237269	4249950	ENSG00000132406.7	TMEM128	2.78789	2.43523e-05	0.000287074
chr6	8342170	8343254	ENSG00000234763.1	RP11-203H2.2	2.78365	0.000160363	0.00136607
chr2	36816784	36818696	ENSG00000256845.1	AC007401.1	2.78134	9.98428e-05	0.000928434
chr12	57998405	58003587	ENSG00000178498.11	DTX3	2.78045	0.0139053	0.0491089
chr17	3194929	3195876	ENSG00000180090.3	OR3A1	2.76957	0.0047679	0.0211419
chr12	59265931	59314303	ENSG00000139263.7	LRIG3	2.76841	0.000147414	0.00127368
chr4	114821440	114900883	ENSG00000180801.11	ARSJ	2.76229	0.00944919	0.0361873
chr9	97317351	97330409	ENSG00000231806.2	PCAT7	2.74223	0.0080772	0.0320228
chr8	80676245	80680098	ENSG00000164683.12	HEY1	2.74083	0.0137672	0.0487236
chr8	17354597	17428082	ENSG00000003989.12	SLC7A2	2.72071	0.00358068	0.016805
chr15	80972025	81047962	ENSG00000136379.7	ABHD17C	2.67168	0.00369451	0.0172106
chr14	20811207	20811844	ENSG00000259001.2	RPPH1	2.64923	0.00286573	0.0140689
chrM	4263	4331	ENSG00000210100.1	MT-TI	2.609	2.91085e-05	0.000332064
chr5	89688078	89705603	ENSG00000153140.4	CETN3	2.60896	7.58294e-09	2.86294e-07
chr5	140699661	140700339	ENSG00000255729.1	AC005618.1	2.6022	0.0123096	0.0446071
chr1	146032648	146253110	ENSG00000232637.3	WI2-3658N16.1	2.53865	0.000344998	0.00255122
chr2	21346789	21366144	ENSG00000218819.3	TDRD15	2.53683	0.00532197	0.0230296
chr2	62423248	62451866	ENSG00000170340.10	B3GNT2	2.52739	1.65515e-11	1.53405e-09
chr18	8609443	8639379	ENSG00000206418.3	RAB12	2.50599	2.93642e-05	0.000334306
chr6	17393447	17558023	ENSG00000112186.7	CAP2	2.50073	0.00911819	0.0352501
chrM	12138	12206	ENSG00000210176.1	MT-TH	2.47425	0.0086142	0.0337325
chr2	190351206	190352718	ENSG00000233996.1	AC013439.4	2.47348	0.00810406	0.0320981
chr5	68902926	68919876	ENSG00000248477.2	RP11-848G14.2	2.4675	0.000381898	0.00276782
chr19	14599758	14600691	ENSG00000224543.3	AC012318.3	2.46375	6.49542e-05	0.000651155
chr2	88856259	88927094	ENSG00000172071.7	EIF2AK3	2.45966	0.00437122	0.0196815
chr19	20615358	20711421	ENSG00000269043.1	CTC-513N18.6	2.45816	0.00881124	0.0343406
chr7	149411872	149431664	ENSG00000133619.13	KRBA1	2.44646	0.00651103	0.0270527
chr9	129622944	129648157	ENSG00000177125.5	ZBTB34	2.44498	0.000716215	0.00458508
chr1	148003642	148025863	ENSG00000122497.13	NBPF14	2.4378	0.00650347	0.0270279
chr12	132562348	132565005	ENSG00000257000.1	RP13-820C6.2	2.43624	0.000638254	0.00419855
chr9	124101355	124132531	ENSG00000148175.8	STOM	2.43208	0.000564471	0.00381993
chr12	56732663	56734193	ENSG00000110944.4	IL23A	2.42873	0.00242014	0.012335
chr10	82297658	82406316	ENSG00000178217.9	SH2D4B	2.4174	0.00850451	0.033411
chr18	59854491	59974355	ENSG00000134444.9	KIAA1468	2.40405	0.00244718	0.0124439
chr13	103436631	103451357	ENSG00000134901.8	KDELC1	2.40257	0.00342015	0.0162041
chr6	58234838	58240189	ENSG00000272316.1	XXbac-BPGBPG55C20.2	2.3899	0.000617579	0.00409113
chr10	103541082	103543170	ENSG00000107833.6	NPM3	2.37286	7.89539e-05	0.000767207
chr5	70196492	70214357	ENSG00000172058.11	SERF1A	2.31092	0.000550524	0.00373748
chr3	194123401	194219093	ENSG00000133657.10	ATP13A3	2.30525	4.37938e-06	6.82974e-05
chr7	121715701	121784334	ENSG00000008311.10	AASS	2.30085	0.0039232	0.018038
chrX	133699868	133898352	ENSG00000170965.5	PLAC1	2.29909	0.000288903	0.00220807
chr11	2356362	2357006	ENSG00000236264.3	RPL26P30	2.2925	0.000221474	0.00177682
chr14	63173287	63568755	ENSG00000140015.15	KCNH5	2.28383	0.00110099	0.00655795
chr8	125324231	125384933	ENSG00000164983.6	TMEM65	2.28357	0.00102494	0.00617222
chr15	52401460	52404972	ENSG00000137875.4	BCL2L10	2.26829	0.000724049	0.00462649
chr6	149915220	149915679	ENSG00000220848.4	RPS18P9	2.25546	0.0067043	0.0276748
chr4	91759652	91760263	ENSG00000187653.10	TMSB4XP8	2.23773	6.36835e-10	3.51649e-08
chr5	137688285	137772717	ENSG00000120733.9	KDM3B	2.23669	0.000712367	0.00456734
chr5	40714577	40756077	ENSG00000113638.8	TTC33	2.19225	0.00262103	0.0131188
chr4	71858255	71896631	ENSG00000156136.5	DCK	2.17946	8.1158e-06	0.000115129
chr13	73282495	73301825	ENSG00000204899.5	MZT1	2.16551	1.04359e-07	2.86261e-06
chr5	6714718	6757161	ENSG00000112941.8	PAPD7	2.16506	5.11425e-05	0.000530904
chr13	39584003	39612252	ENSG00000120685.15	PROSER1	2.15177	0.000152165	0.00130806
chr20	45186463	45304714	ENSG00000158296.9	SLC13A3	2.15161	0.00341167	0.016173
chr18	76736555	76739074	ENSG00000263146.2	RP11-849I19.1	2.15029	0.000316111	0.00236692
chr5	133291201	133304478	ENSG00000113583.6	C5orf15	2.15012	0.00162047	0.00893923
chr1	89445139	89458643	ENSG00000213516.5	RBMXL1	2.14595	0.000206486	0.00167321
chr16	58328984	58440048	ENSG00000181938.9	GINS3	2.1381	0.000177787	0.00148759
chr2	46808076	46844258	ENSG00000151665.8	PIGF	2.12575	0.00144879	0.00818119
chr8	121457640	121554373	ENSG00000172167.3	MTBP	2.11969	0.0137675	0.0487236
chr10	18240768	18332221	ENSG00000148482.7	SLC39A12	2.11832	0.00269952	0.0134239
chr7	64126511	64171404	ENSG00000196247.7	ZNF107	2.10503	0.000504071	0.00346935
chr5	32124810	32174456	ENSG00000113384.9	GOLPH3	2.10127	8.64325e-06	0.000121796
chr10	103986085	103989346	ENSG00000119915.4	ELOVL3	2.09646	0.00243637	0.0124102
chr2	38522022	38604427	ENSG00000119787.9	ATL2	2.08207	3.54776e-07	8.16032e-06
chr2	229347977	229476111	ENSG00000232023.2	AC009410.1	2.07655	0.0062668	0.0262114
chr5	271736	353971	ENSG00000249915.3	PDCD6	2.06686	0.000248912	0.00195531
chrM	577	647	ENSG00000210049.1	MT-TF	2.06554	0.0116559	0.0427502
chr4	56815037	56899529	ENSG00000174799.6	CEP135	2.05472	0.00628045	0.0262555
chr5	60670939	60671682	ENSG00000250461.1	RP11-631M6.2	2.0496	0.00131025	0.00752417
chr1	62920399	63153969	ENSG00000116641.11	DOCK7	2.04777	0.00152629	0.00852066
chr6	37225548	37300746	ENSG00000065491.8	TBC1D22B	2.03689	0.00203312	0.0107118
chr14	53019866	53104431	ENSG00000180998.7	GPR137C	2.02912	0.00945491	0.0361968
chrM	4402	4469	ENSG00000210112.1	MT-TM	2.01616	0.000350043	0.00257773
chrM	10405	10469	ENSG00000210174.1	MT-TR	2.01084	0.00626415	0.0262114
chr2	175936978	176033110	ENSG00000115966.12	ATF2	2.00945	7.22687e-05	0.000714349
chr10	64893050	64914783	ENSG00000148572.10	NRBF2	2.00685	1.12105e-05	0.000150826
chr8	66629745	66754557	ENSG00000205268.6	PDE7A	2.00386	3.16262e-05	0.000354125
chr4	47487305	47595503	ENSG00000145246.9	ATP10D	1.99506	0.00547206	0.0235437
chr4	110736666	110745893	ENSG00000109534.12	GAR1	1.99019	0.000386251	0.00279437
chr16	9847272	9851895	ENSG00000260432.1	RP11-297M9.2	1.98542	0.00176674	0.00955943
chr2	201735630	201754026	ENSG00000240344.4	PPIL3	1.98513	0.00269822	0.0134214
chr7	38217824	38270272	ENSG00000010270.9	STARD3NL	1.97987	1.71073e-10	1.1508e-08
chr9	139323071	139334274	ENSG00000148384.11	INPP5E	1.9772	9.29255e-07	1.86644e-05
chr1	205052258	205053645	ENSG00000174529.6	TMEM81	1.9766	0.00548206	0.0235748
chr14	62200856	62242978	ENSG00000258964.1	RP11-618G20.1	1.9726	0.00154555	0.00860434
chr19	20802867	20844402	ENSG00000188171.10	ZNF626	1.97156	1.885e-05	0.000230885
chr16	51679667	51681043	ENSG00000224578.3	HNRNPA1P48	1.97054	0.000139946	0.00122496
chr2	234118697	234204320	ENSG00000085978.17	ATG16L1	1.96981	0.000325579	0.00242816
chr3	183165396	183173801	ENSG00000240024.1	LINC00888	1.96691	0.0078472	0.0313444
chr19	4815944	4831716	ENSG00000127666.8	TICAM1	1.96487	0.0104782	0.0391938
chr2	163175350	163228105	ENSG00000115271.6	GCA	1.96244	0.00496394	0.0218966
chr8	118532952	118552501	ENSG00000164758.3	MED30	1.96223	0.00707208	0.0289021
chr5	76986991	77164604	ENSG00000171530.9	TBCA	1.96068	1.37844e-10	9.46047e-09
chr1	76251879	76260764	ENSG00000137955.11	RABGGTB	1.96	1.13822e-08	4.09662e-07
chrX	12993227	12995346	ENSG00000205542.6	TMSB4X	1.9562	5.60654e-06	8.44819e-05
chr5	59892739	59996017	ENSG00000035499.8	DEPDC1B	1.95525	0.000112465	0.0010228
chr1	169433147	169455241	ENSG00000117479.8	SLC19A2	1.94961	0.000450963	0.00316967
chr10	116697952	116737430	ENSG00000165832.4	TRUB1	1.94839	0.00129041	0.00745571
chrX	2527389	2575270	ENSG00000223773.2	CD99P1	1.94734	0.000605019	0.00402997
chrY	2477389	2525270	ENSGR0000223773.2	CD99P1	1.94734	0.000605019	0.00402997
chr7	141408153	141431071	ENSG00000214102.3	WEE2	1.94437	0.00193162	0.0102552
chr17	53469974	53499353	ENSG00000108960.3	MMD	1.93211	0.000106259	0.000974728
chr17	19349246	19350169	ENSG00000189343.6	RPS2P46	1.92861	0.00188535	0.0100568
chr10	43633934	43680756	ENSG00000169826.6	CSGALNACT2	1.92851	7.57728e-06	0.000108123
chr3	93698983	93774512	ENSG00000169379.11	ARL13B	1.92636	0.00379623	0.0175686
chr8	74206847	74237516	ENSG00000121039.5	RDH10	1.92207	0.000528892	0.00361232
chr12	109535379	109548797	ENSG00000076248.6	UNG	1.91815	5.85449e-09	2.28343e-07
chr11	74660292	74690076	ENSG00000118363.7	SPCS2	1.91429	4.57761e-08	1.41864e-06
chr12	118501398	118573831	ENSG00000176834.9	VSIG10	1.90561	0.00763759	0.030644
chr10	95653730	95715819	ENSG00000176273.10	SLC35G1	1.89789	0.00129117	0.00745757
chr7	30323923	30452118	ENSG00000180233.9	ZNRF2	1.89453	5.31717e-05	0.000548276
chr12	54475902	54496477	ENSG00000249388.1	RP11-834C11.6	1.8883	0.00615319	0.0258638
chr10	97365696	97416463	ENSG00000059573.4	ALDH18A1	1.88794	2.18423e-06	3.75528e-05
chr19	9920943	9938492	ENSG00000127452.4	FBXL12	1.88441	0.00076017	0.00481555
chr5	172385732	172396774	ENSG00000037241.3	RPL26L1	1.88223	8.52997e-08	2.41e-06
chr4	122737599	122745087	ENSG00000145386.5	CCNA2	1.8814	0.000346609	0.00255577
chr17	40962152	40985367	ENSG00000126581.8	BECN1	1.88094	2.08529e-06	3.6145e-05
chr8	106330920	106816760	ENSG00000169946.9	ZFPM2	1.87699	7.15467e-06	0.000102785
chr15	34633917	34635378	ENSG00000182117.4	NOP10	1.8752	3.02141e-07	7.16135e-06
chr6	28539407	28583989	ENSG00000232040.2	SCAND3	1.87197	0.0132696	0.0473373
chr2	198380295	198418423	ENSG00000115540.10	MOB4	1.87172	5.15318e-08	1.574e-06
chr11	28129795	28355054	ENSG00000169519.15	METTL15	1.87029	9.64125e-07	1.92281e-05
chr2	170386259	170430385	ENSG00000138399.13	FASTKD1	1.86802	5.97209e-05	0.00060752
chr13	114239013	114295785	ENSG00000198176.8	TFDP1	1.86737	0.000117227	0.00105704
chr9	90340434	90346308	ENSG00000135047.10	CTSL	1.86501	0.000414445	0.00296067
chr2	120770581	120936695	ENSG00000115109.9	EPB41L5	1.86153	5.20175e-06	7.92626e-05
chr20	52824386	52844591	ENSG00000101132.5	PFDN4	1.85397	2.17679e-07	5.4107e-06
chr7	154735397	154794794	ENSG00000157212.14	PAXIP1	1.85186	0.0042133	0.0191197
chr11	31391387	31453396	ENSG00000170946.10	DNAJC24	1.8464	0.00218551	0.0113592
chr1	64669310	64733051	ENSG00000177414.9	UBE2U	1.84511	0.00504714	0.0221426
chr5	127873706	128369335	ENSG00000113396.8	SLC27A6	1.84003	0.000236878	0.00187643
chr18	12947132	12987535	ENSG00000085415.11	SEH1L	1.83999	6.59923e-07	1.41072e-05
chr6	52535907	52551386	ENSG00000096092.5	TMEM14A	1.83693	8.31568e-10	4.32415e-08
chr20	56071035	56100708	ENSG00000124092.8	CTCFL	1.83459	0.00727085	0.0294728
chr7	158424003	158497520	ENSG00000146918.15	NCAPG2	1.82613	0.00144427	0.00816382
chr13	108859787	108870716	ENSG00000174405.9	LIG4	1.82433	0.000142684	0.00124231
chr3	178865902	178957881	ENSG00000121879.3	PIK3CA	1.82101	0.000442029	0.00312641
chr5	144851362	145214932	ENSG00000186314.7	PRELID2	1.81955	9.98333e-06	0.000137034
chr1	169818772	169863408	ENSG00000000457.9	SCYL3	1.81689	8.97616e-06	0.000125238
chr3	53317447	53381654	ENSG00000162290.12	DCP1A	1.81517	6.92797e-12	7.25014e-10
chr8	144873090	144897549	ENSG00000180900.12	SCRIB	1.81236	0.000265521	0.00206379
chr12	118683877	118684807	ENSG00000240342.2	RPS2P5	1.8121	0.00920579	0.0355114
chr1	200593024	200639097	ENSG00000118197.9	DDX59	1.81055	8.96923e-09	3.31979e-07
chr3	129366635	129612419	ENSG00000172765.12	TMCC1	1.80606	8.97026e-07	1.81772e-05
chr3	182511288	182639423	ENSG00000058063.11	ATP11B	1.80548	0.00067103	0.00436505
chr19	21541732	21562104	ENSG00000172687.9	ZNF738	1.80437	0.000171826	0.00144578
chr1	15943995	15995539	ENSG00000197312.7	DDI2	1.80394	0.00098245	0.00596081
chr15	85523671	85682376	ENSG00000073417.10	PDE8A	1.80254	0.00219463	0.0113946
chr15	43030932	43213007	ENSG00000128881.12	TTBK2	1.80182	0.00821242	0.0324213
chr2	209100951	209130798	ENSG00000138413.9	IDH1	1.79218	2.83353e-08	9.327e-07
chr13	28712643	28869475	ENSG00000152520.9	PAN3	1.78699	0.0103829	0.0388803
chr16	53467889	53525561	ENSG00000103479.10	RBL2	1.78446	0.000551356	0.00374163
chr6	25279306	25620758	ENSG00000079691.15	LRRC16A	1.78429	0.00032994	0.00245529
chr18	44681413	44702745	ENSG00000134049.3	IER3IP1	1.77986	2.66364e-13	4.18093e-11
chr2	100016938	100106497	ENSG00000135945.5	REV1	1.77522	9.19365e-08	2.55913e-06
chr9	107509969	107522403	ENSG00000136783.9	NIPSNAP3A	1.77448	0.00301291	0.0146511
chr7	90013035	90142716	ENSG00000157224.11	CLDN12	1.77252	3.7542e-06	6.04954e-05
chr3	182639028	182639726	ENSG00000273261.1	RP11-531F16.4	1.76636	0.00851653	0.033435
chr12	7864050	7870155	ENSG00000187569.2	DPPA3	1.76258	0.00567057	0.0241952
chr11	120081475	120101041	ENSG00000184232.4	OAF	1.76206	0.0114951	0.0422631
chr7	107203929	107218906	ENSG00000105865.6	DUS4L	1.76085	2.35695e-05	0.000279285
chr1	28421582	28422933	ENSG00000228589.2	SPCS2P4	1.75979	2.0532e-05	0.000248791
chr5	79275584	79287082	ENSG00000177034.10	MTX3	1.75907	0.00981663	0.0371691
chr12	50569571	50677329	ENSG00000050405.9	LIMA1	1.75754	0.00097655	0.00593138
chr9	131104432	131105049	ENSG00000223551.1	TMSB4XP4	1.75385	0.00817291	0.0323029
chr4	120976763	120988229	ENSG00000164109.9	MAD2L1	1.75278	2.18848e-05	0.000262556
chr2	208618596	208619159	ENSG00000272851.1	RP11-801F7.1	1.75222	0.0115628	0.0424638
chr13	113344643	113541482	ENSG00000068650.14	ATP11A	1.75209	0.00455726	0.0203516
chr4	108511433	108641608	ENSG00000138801.4	PAPSS1	1.7489	8.50307e-09	3.168e-07
chr7	42956460	42971822	ENSG00000106588.6	PSMA2	1.74712	8.28889e-10	4.32349e-08
chr17	58029601	58042122	ENSG00000189050.10	RNFT1	1.74593	8.7359e-06	0.000122745
chr6	112391980	112408732	ENSG00000074935.9	TUBE1	1.74484	1.54269e-07	4.02954e-06
chr9	77675489	77703133	ENSG00000106733.16	NMRK1	1.74473	0.00480913	0.021308
chrX	129336685	129402873	ENSG00000056277.11	ZNF280C	1.7426	0.00210962	0.0110411
chr2	211342406	211543831	ENSG00000021826.10	CPS1	1.74176	0.00793658	0.0315898
chr4	122800182	122872909	ENSG00000138741.6	TRPC3	1.73959	0.0140352	0.0493964
chr8	104310661	104345094	ENSG00000164930.7	FZD6	1.73764	3.68595e-05	0.00040054
chr1	143377281	143401533	ENSG00000238261.5	RP11-435B5.5	1.73716	0.00572968	0.0244105
chr19	3094408	3124002	ENSG00000088256.4	GNA11	1.73436	8.76674e-06	0.000122923
chr9	94794281	94877666	ENSG00000090054.9	SPTLC1	1.7339	2.12285e-06	3.66835e-05
chr7	79763271	79848718	ENSG00000127955.11	GNAI1	1.73305	2.23554e-05	0.000267634
chr6	146114638	146135889	ENSG00000118496.4	FBXO30	1.73002	5.30843e-06	8.06349e-05
chr1	231114727	231136341	ENSG00000173409.9	ARV1	1.72562	4.38493e-08	1.36142e-06
chr2	39476407	39664453	ENSG00000011566.10	MAP4K3	1.72281	7.80332e-06	0.000111068
chr4	159690290	159829201	ENSG00000052795.8	FNIP2	1.7222	6.71902e-10	3.68611e-08
chr5	126378250	126409184	ENSG00000164241.9	C5orf63	1.71891	0.00827731	0.032647
chr7	84612863	84613825	ENSG00000229251.2	HNRNPA1P8	1.71716	0.00446696	0.0200236
chr2	113239731	113299316	ENSG00000114999.7	TTL	1.71509	0.00605829	0.0255022
chr2	74229840	74335303	ENSG00000187605.11	TET3	1.71308	2.06984e-07	5.17521e-06
chr4	140374386	140397763	ENSG00000172007.5	RAB33B	1.71201	0.0128368	0.0461918
chr12	102467967	102513902	ENSG00000075188.4	NUP37	1.70614	0.000109823	0.00100254
chr8	120177273	120257913	ENSG00000147676.9	MAL2	1.70275	0.00597128	0.0252117
chr5	115177178	115249778	ENSG00000177879.10	AP3S1	1.69883	9.24597e-07	1.86129e-05
chr12	120648250	120703574	ENSG00000089159.11	PXN	1.69622	0.0071027	0.0289644
chr8	91634223	91803860	ENSG00000180694.9	TMEM64	1.69368	0.00921597	0.0355389
chr7	6833765	6866401	ENSG00000146574.11	CCZ1B	1.69254	2.17304e-05	0.000260928
chr8	101145588	101158028	ENSG00000156509.9	FBXO43	1.69226	0.00416758	0.0189712
chr1	179851177	179894135	ENSG00000143337.14	TOR1AIP1	1.69211	0.00539369	0.0232692
chr5	69321074	69338940	ENSG00000205572.5	SERF1B	1.69203	2.17643e-06	3.74567e-05
chr7	5938356	5965605	ENSG00000122674.8	CCZ1	1.69129	3.70521e-05	0.000402117
chr15	85144217	85171027	ENSG00000176371.9	ZSCAN2	1.69063	1.56597e-05	0.000198403
chr12	4430371	4462338	ENSG00000078237.4	C12orf5	1.68924	4.38111e-05	0.000466219
chr11	60681346	60690915	ENSG00000110108.5	TMEM109	1.68724	0.00658777	0.0273066
chr1	35447136	35450954	ENSG00000243749.1	ZMYM6NB	1.68528	4.17394e-07	9.42165e-06
chr11	44069531	44081527	ENSG00000205126.2	ACCSL	1.6841	0.00750208	0.0302007
chr6	26538633	26546482	ENSG00000182952.4	HMGN4	1.681	0.00220388	0.0114321
chr7	87834433	87856308	ENSG00000075142.9	SRI	1.68034	3.05908e-07	7.19243e-06
chr3	63819546	63849579	ENSG00000163634.7	THOC7	1.67923	9.02052e-07	1.82477e-05
chr3	27414214	27525911	ENSG00000033867.12	SLC4A7	1.67555	7.61095e-08	2.21685e-06
chr10	120927215	120938345	ENSG00000165672.5	PRDX3	1.67423	1.07381e-05	0.000145626
chr11	108093211	108239829	ENSG00000149311.13	ATM	1.67078	4.61123e-06	7.17152e-05
chr20	49348081	49373332	ENSG00000124171.4	PARD6B	1.66788	0.000992371	0.00600015
chr1	46152886	46160115	ENSG00000159596.6	TMEM69	1.66478	2.27221e-05	0.000271448
chr17	30651584	30677042	ENSG00000108666.5	C17orf75	1.66453	8.81417e-06	0.000123486
chr11	59807748	59815517	ENSG00000149507.2	PLAC1L	1.65989	0.00761417	0.0305753
chr1	154442248	154474589	ENSG00000169291.5	SHE	1.65744	0.00318435	0.0152921
chr16	21608539	21668794	ENSG00000197006.9	METTL9	1.65511	7.60217e-08	2.21685e-06
chr14	75519924	75536186	ENSG00000119640.4	ACYP1	1.65438	3.67561e-05	0.000399929
chr6	150464212	150571493	ENSG00000198729.4	PPP1R14C	1.65359	0.0019249	0.0102291
chr7	21467652	21554440	ENSG00000105866.9	SP4	1.65201	0.00392241	0.018038
chr16	19535133	19564730	ENSG00000103540.12	CCP110	1.65178	0.000158219	0.00135134
chr3	142025449	142166904	ENSG00000114127.6	XRN1	1.65078	0.00357343	0.0167803
chr1	17012116	17012550	ENSG00000236698.1	EIF1AXP1	1.64851	0.00796863	0.0316802
chr9	127908852	127952218	ENSG00000119414.7	PPP6C	1.64622	2.07208e-09	9.29256e-08
chr13	41763969	41768702	ENSG00000120696.8	KBTBD7	1.64246	0.00893719	0.0347174
chr1	225589204	225616627	ENSG00000143815.10	LBR	1.64089	1.52091e-07	3.98492e-06
chr5	36098514	36152063	ENSG00000164187.6	LMBRD2	1.63911	0.0133839	0.0476748
chr1	112084840	112259313	ENSG00000116473.10	RAP1A	1.63888	1.21174e-05	0.000161362
chr20	44486256	44507761	ENSG00000132801.5	ZSWIM3	1.63536	0.00928935	0.0357406
chr1	173684080	173755840	ENSG00000076321.6	KLHL20	1.63426	0.000923116	0.00565546
chr9	77561497	77567802	ENSG00000135045.6	C9orf40	1.63327	2.58812e-05	0.00030216
chr5	31532373	31555165	ENSG00000082213.13	C5orf22	1.63156	0.0010879	0.00649366
chr3	11831916	11888393	ENSG00000144559.6	TAMM41	1.63131	0.0117846	0.043055
chr3	25639475	25706398	ENSG00000077097.9	TOP2B	1.62997	9.4944e-05	0.000889222
chrX	70459474	70474996	ENSG00000147130.10	ZMYM3	1.62786	0.00370914	0.0172479
chr7	6369040	6388612	ENSG00000178397.8	FAM220A	1.62742	0.000898933	0.00553531
chr10	70173821	70231879	ENSG00000138346.10	DNA2	1.62725	0.0136641	0.0484487
chr14	39866873	39901704	ENSG00000165355.7	FBXO33	1.62463	2.23009e-05	0.00026717
chr5	114460459	114516243	ENSG00000152503.5	TRIM36	1.61962	0.0112357	0.0414873
chr19	42363988	42376994	ENSG00000105372.2	RPS19	1.61828	0.00245114	0.0124593
chr12	72003252	72061505	ENSG00000133858.11	ZFC3H1	1.61816	0.00129333	0.00746494
chr2	158592958	158732374	ENSG00000115170.9	ACVR1	1.61677	0.00122448	0.00714047
chr9	80850978	80894606	ENSG00000148019.8	CEP78	1.6167	0.00723618	0.0293604
chr5	14581884	14615116	ENSG00000145569.5	FAM105A	1.61649	0.0134746	0.0479071
chr14	62229075	62263146	ENSG00000023608.4	SNAPC1	1.61385	1.17696e-07	3.19228e-06
chr13	48611703	48621358	ENSG00000136159.3	NUDT15	1.61336	0.000745228	0.00473505
chr14	53106634	53162618	ENSG00000197930.8	ERO1L	1.61301	0.00223657	0.0115663
chr10	75006510	75012451	ENSG00000182180.9	MRPS16	1.61251	0.00543834	0.0234463
chr7	138279030	138386097	ENSG00000157703.11	SVOPL	1.61083	0.000432943	0.00307726
chr15	93425937	93441975	ENSG00000272888.1	AC013394.2	1.60982	0.000208246	0.00168505
chr3	44754135	44765323	ENSG00000196653.7	ZNF502	1.60545	0.00125658	0.00729258
chr10	124608594	124639157	ENSG00000213185.2	FAM24B	1.60544	0.00866796	0.0338882
chr16	67063019	67134961	ENSG00000067955.9	CBFB	1.60298	0.000602607	0.00401865
chr3	32522804	32544900	ENSG00000091317.7	CMTM6	1.59409	3.37996e-07	7.84891e-06
chr2	10580094	10588630	ENSG00000115758.8	ODC1	1.59332	0.000116365	0.0010515
chr22	35653445	35691800	ENSG00000100281.9	HMGXB4	1.59129	3.01198e-05	0.000341304
chr15	69745123	69748255	ENSG00000137818.7	RPLP1	1.5901	0.00349372	0.0164744
chr19	21627043	21646710	ENSG00000268119.1	CTD-2561J22.5	1.58993	5.12666e-05	0.000531217
chr15	78729773	78793798	ENSG00000136381.8	IREB2	1.5889	0.00691466	0.0283888
chr11	36616051	36694823	ENSG00000166352.11	C11orf74	1.58867	1.12419e-07	3.0688e-06
chr1	235824341	236046940	ENSG00000143669.9	LYST	1.58835	0.0051735	0.0225511
chr14	31363005	31495607	ENSG00000196792.7	STRN3	1.58574	0.00167444	0.00916536
chr6	130686879	130764208	ENSG00000164484.7	TMEM200A	1.58367	0.00106417	0.00636999
chr2	69546905	69614382	ENSG00000198380.8	GFPT1	1.58201	2.38089e-05	0.000281456
chr2	228735770	228789060	ENSG00000123977.5	DAW1	1.58178	0.004186	0.0190244
chr16	127006	135852	ENSG00000103152.7	MPG	1.58104	0.001416	0.00803618
chr10	121485609	121588652	ENSG00000198825.7	INPP5F	1.57685	1.05716e-05	0.000144059
chr18	44633774	44676891	ENSG00000167220.7	HDHD2	1.57666	2.71739e-06	4.53259e-05
chr12	64798130	64844907	ENSG00000184575.7	XPOT	1.57249	0.000187306	0.00154662
chr12	96394606	96437298	ENSG00000111144.5	LTA4H	1.572	5.1316e-06	7.84409e-05
chr13	69796478	69866286	ENSG00000237534.1	LINC00383	1.56898	0.0114035	0.0419786
chr1	202300785	202311108	ENSG00000077152.5	UBE2T	1.56734	0.000835719	0.00520976
chr7	74441226	74490064	ENSG00000174374.9	WBSCR16	1.56651	0.0065525	0.0271983
chr19	37128094	37157755	ENSG00000197808.7	ZNF461	1.56414	0.00118144	0.00693962
chr7	139784546	139876835	ENSG00000006459.6	JHDM1D	1.56328	5.70648e-05	0.000584509
chr10	111756126	111895323	ENSG00000148700.9	ADD3	1.56306	2.68224e-05	0.000311008
chr4	174291120	174298683	ENSG00000164105.3	SAP30	1.56179	0.00119165	0.00698028
chr5	65222303	65378377	ENSG00000112851.10	ERBB2IP	1.56015	0.0139592	0.0492478
chr1	20209006	20239438	ENSG00000169914.5	OTUD3	1.55588	0.00781156	0.0312315
chr5	159848829	159855748	ENSG00000164611.8	PTTG1	1.54988	0.00359523	0.0168546
chr1	114471814	114520426	ENSG00000163349.17	HIPK1	1.54979	0.000262804	0.00204548
chr8	145754563	145911194	ENSG00000147799.7	ARHGAP39	1.54787	6.40482e-05	0.000643596
chr6	139094657	139114456	ENSG00000024862.12	CCDC28A	1.54671	0.00102335	0.0061692
chr5	173315283	173388979	ENSG00000113742.8	CPEB4	1.5464	0.000124814	0.00110952
chr17	34842473	34855154	ENSG00000108278.7	ZNHIT3	1.54618	6.68948e-08	1.98252e-06
chr4	145888264	146019693	ENSG00000164162.8	ANAPC10	1.54456	1.27824e-05	0.000168105
chr18	21086148	21166862	ENSG00000141458.8	NPC1	1.54375	1.95797e-05	0.000238617
chr1	53692564	53704282	ENSG00000162385.6	MAGOH	1.54219	0.000764684	0.00483872
chr2	38970741	38978636	ENSG00000115875.14	SRSF7	1.54086	6.01666e-05	0.000610745
chr3	186500994	186507689	ENSG00000156976.10	EIF4A2	1.54086	6.43958e-11	4.93954e-09
chrX	7866288	7895780	ENSG00000006757.7	PNPLA4	1.53914	2.59967e-07	6.31369e-06
chr14	54941202	54955914	ENSG00000197045.8	GMFB	1.53896	5.40006e-05	0.000556147
chr6	52916789	52965671	ENSG00000112146.12	FBXO9	1.53772	0.000350632	0.00258095
chr13	46039060	46110765	ENSG00000136152.10	COG3	1.53664	0.0113913	0.041943
chr17	39845137	39848920	ENSG00000173812.6	EIF1	1.53521	1.76477e-05	0.00021949
chr12	52345451	52390862	ENSG00000135503.8	ACVR1B	1.53412	6.77584e-05	0.000675671
chr2	88991162	89050452	ENSG00000153574.8	RPIA	1.53293	4.93193e-05	0.000515769
chr2	243030784	243102304	ENSG00000220804.4	AC093642.5	1.5319	0.00515277	0.0224936
chr2	173420101	173489823	ENSG00000152256.9	PDK1	1.5306	0.000154741	0.00132736
chr10	69681665	69835105	ENSG00000148634.11	HERC4	1.53024	0.000277021	0.00213652
chr8	124332090	124428590	ENSG00000156802.8	ATAD2	1.52735	5.84404e-06	8.74388e-05
chr7	106685094	106802256	ENSG00000005249.8	PRKAR2B	1.52457	0.00445966	0.0200053
chr19	46393278	46405862	ENSG00000176182.5	MYPOP	1.52385	0.00281212	0.0138609
chr6	33239787	33244287	ENSG00000231500.2	RPS18	1.5213	0.0057544	0.0244912
chr17	65066554	65242105	ENSG00000198265.7	HELZ	1.52107	0.000103989	0.000956499
chrX	133903596	133931262	ENSG00000156504.12	FAM122B	1.51665	0.00167964	0.00918471
chr2	203879602	204091101	ENSG00000144426.14	NBEAL1	1.51572	0.0111966	0.041379
chrX	119759648	119764005	ENSG00000171155.7	C1GALT1C1	1.51513	0.00280479	0.0138378
chr2	239152679	239198743	ENSG00000132326.7	PER2	1.51506	0.0120066	0.0437337
chr2	198365137	198415450	ENSG00000270757.1	HSPE1-MOB4	1.51435	0.00011311	0.00102702
chr21	17102344	17252377	ENSG00000155313.11	USP25	1.50947	0.00252038	0.0127615
chr1	89990395	90063423	ENSG00000197147.8	LRRC8B	1.5088	1.5852e-06	2.89885e-05
chr2	38708920	38710012	ENSG00000213553.3	RPLP0P6	1.50583	0.004433	0.0199068
chr13	27131840	27263085	ENSG00000132970.8	WASF3	1.50345	8.39679e-05	0.000804649
chr12	57449426	57481846	ENSG00000166881.5	TMEM194A	1.50341	0.000573919	0.00386999
chr10	98978996	99052413	ENSG00000213390.6	ARHGAP19	1.50214	0.00990562	0.0374404
chr9	79792269	80036457	ENSG00000197969.7	VPS13A	1.50153	8.66709e-06	0.000121929
chr9	139098179	139137687	ENSG00000165661.11	QSOX2	1.499	0.00128472	0.0074304
chrX	133507283	133562820	ENSG00000156531.12	PHF6	1.49787	3.10668e-05	0.000350395
chr11	34874641	34938046	ENSG00000149089.8	APIP	1.49763	1.45215e-06	2.69679e-05
chr2	30369807	30383399	ENSG00000119801.8	YPEL5	1.49251	1.38245e-09	6.62016e-08
chr19	20107867	20150315	ENSG00000197124.7	ZNF682	1.49122	2.52583e-05	0.000295908
chr4	144257915	144395721	ENSG00000109458.4	GAB1	1.49072	0.000579726	0.00389829
chr11	17095936	17099334	ENSG00000110700.2	RPS13	1.48966	3.14341e-05	0.000352971
chr2	208576264	208626563	ENSG00000163249.5	CCNYL1	1.48817	0.000187542	0.00154677
chr5	119799973	120023027	ENSG00000184838.10	PRR16	1.48813	0.0130493	0.0467381
chr2	153191751	153506348	ENSG00000157827.15	FMNL2	1.48709	0.000247522	0.00194545
chr5	6599352	6633404	ENSG00000037474.10	NSUN2	1.48304	0.00736268	0.0297739
chr1	67465015	67519782	ENSG00000116704.6	SLC35D1	1.48168	7.94699e-08	2.27948e-06
chr20	31350191	31397162	ENSG00000088305.14	DNMT3B	1.47897	0.0124734	0.0451006
chr1	243419320	243663394	ENSG00000054282.11	SDCCAG8	1.47719	0.000141009	0.00123152
chr11	59404189	59436453	ENSG00000166889.13	PATL1	1.47637	0.00351501	0.0165518
chr6	163835032	163999628	ENSG00000112531.12	QKI	1.47483	0.000328537	0.00244699
chr1	59120411	59165764	ENSG00000162601.5	MYSM1	1.47425	0.000534305	0.00364635
chr12	132434508	132565005	ENSG00000183495.9	EP400	1.47303	0.00237547	0.0121512
chr10	60144782	60158981	ENSG00000108064.6	TFAM	1.47212	0.000451521	0.00317206
chr2	216225163	216300895	ENSG00000115414.14	FN1	1.46956	8.52925e-06	0.000120389
chr20	5095599	5107272	ENSG00000132646.6	PCNA	1.46804	0.00153211	0.00854354
chr2	32092878	32264881	ENSG00000162961.9	DPY30	1.46767	1.03484e-06	2.04277e-05
chr2	99777890	99797521	ENSG00000158411.6	MITD1	1.46751	0.00145375	0.00819175
chr20	5080486	5093749	ENSG00000089063.10	TMEM230	1.46679	0.000123318	0.00109874
chr1	150237804	150241980	ENSG00000117362.8	APH1A	1.46562	0.00600259	0.0253139
chr5	128430444	128449721	ENSG00000066583.7	ISOC1	1.46303	1.70744e-07	4.36388e-06
chrX	40507558	40595110	ENSG00000180182.6	MED14	1.4612	0.000535191	0.00365093
chr4	146402346	146479231	ENSG00000170365.5	SMAD1	1.46114	5.52223e-06	8.33597e-05
chr4	106629935	106768885	ENSG00000138780.10	GSTCD	1.46074	6.06641e-05	0.000615059
chr6	89319985	89673348	ENSG00000111880.11	RNGTT	1.45855	0.00935436	0.0359173
chr13	20248896	20357142	ENSG00000121390.13	PSPC1	1.45728	0.0120291	0.0437871
chr8	52730143	52730969	ENSG00000232941.1	AC090186.1	1.45597	0.00745431	0.0300441
chr3	38206580	38296979	ENSG00000172939.4	OXSR1	1.45442	0.000921179	0.00564564
chr5	132028320	132073330	ENSG00000131437.11	KIF3A	1.45317	0.000687871	0.00444559
chr12	120634489	120639038	ENSG00000089157.11	RPLP0	1.45254	0.000731946	0.00466771
chr2	70508494	70520903	ENSG00000143977.9	SNRPG	1.45204	0.000165141	0.00140113
chr17	1420225	1421390	ENSG00000236618.2	PITPNA-AS1	1.45184	0.00607033	0.0255409
chr17	56634039	56769416	ENSG00000121101.11	TEX14	1.45087	0.00785804	0.0313582
chr19	16435628	16438685	ENSG00000127528.5	KLF2	1.45063	0.0014415	0.00815731
chr12	54673977	54680872	ENSG00000135486.13	HNRNPA1	1.45047	0.000914559	0.00561521
chr3	185000729	185206885	ENSG00000073803.9	MAP3K13	1.44947	0.000191584	0.00157581
chr6	52866077	52926600	ENSG00000112144.11	ICK	1.44902	0.000714507	0.00457587
chr15	66679155	66784650	ENSG00000169032.5	MAP2K1	1.44766	0.000637656	0.00419798
chr16	11844442	11891123	ENSG00000122299.7	ZC3H7A	1.44708	1.59601e-07	4.14964e-06
chr5	4775589	4805882	ENSG00000248311.1	CTD-2161F6.2	1.44683	0.00464117	0.020661
chr12	121837844	121868389	ENSG00000170633.12	RNF34	1.44524	0.000136519	0.00119849
chr2	74379655	74406025	ENSG00000114978.13	MOB1A	1.44461	1.21963e-05	0.000162116
chrX	16857406	16888537	ENSG00000102054.13	RBBP7	1.44446	3.44661e-09	1.43555e-07
chr15	91411822	91426688	ENSG00000140564.6	FURIN	1.44347	0.000365227	0.00267213
chr10	96997329	97050781	ENSG00000107438.4	PDLIM1	1.44101	1.84774e-06	3.28333e-05
chr3	196662273	196669468	ENSG00000114503.6	NCBP2	1.43947	2.83785e-05	0.000326308
chr6	149916009	149970108	ENSG00000186625.9	KATNA1	1.43822	1.68779e-08	5.863e-07
chrX	122734412	122866906	ENSG00000125676.15	THOC2	1.43606	4.80429e-16	1.5662e-13
chr2	70314585	70316332	ENSG00000169564.5	PCBP1	1.43569	7.52767e-05	0.000738062
chr17	27046411	27051377	ENSG00000198242.9	RPL23A	1.43549	0.00301807	0.0146597
chr12	116395711	116715143	ENSG00000123066.3	MED13L	1.43418	2.9692e-05	0.000337132
chr10	112050488	112064709	ENSG00000119953.8	SMNDC1	1.43302	0.000277761	0.00213909
chr19	30302805	30315215	ENSG00000105173.9	CCNE1	1.43135	1.85425e-05	0.000228107
chr20	16710606	16722421	ENSG00000125870.6	SNRPB2	1.43124	1.85253e-05	0.000228061
chr5	162864575	162873157	ENSG00000113328.14	CCNG1	1.42808	0.000493877	0.00342002
chr1	198126093	198291550	ENSG00000151414.10	NEK7	1.42728	0.00300418	0.0146216
chr11	64011956	64014413	ENSG00000173457.6	PPP1R14B	1.42725	3.22362e-06	5.285e-05
chr6	133135580	133138703	ENSG00000112306.7	RPS12	1.42412	0.00342265	0.0162115
chr11	47799639	47870107	ENSG00000030066.9	NUP160	1.42358	6.14367e-05	0.000621776
chr5	72112139	72212560	ENSG00000083312.13	TNPO1	1.41965	4.04141e-06	6.39601e-05
chr8	22224762	22291642	ENSG00000104635.9	SLC39A14	1.41563	5.33883e-05	0.000550175
chr18	56995055	57027194	ENSG00000074695.5	LMAN1	1.41543	7.39038e-06	0.000105902
chr16	2012053	2014861	ENSG00000140988.11	RPS2	1.41355	0.00687132	0.0282382
chr5	162873532	162887146	ENSG00000170584.6	NUDCD2	1.41299	3.82549e-09	1.57785e-07
chr16	58191811	58231824	ENSG00000070770.4	CSNK2A2	1.41222	0.00022872	0.00183062
chr12	80167343	80329240	ENSG00000058272.11	PPP1R12A	1.41199	6.81162e-07	1.44909e-05
chr18	48700920	48744674	ENSG00000176624.9	MEX3C	1.40792	0.00110266	0.00655984
chr7	4683388	4811074	ENSG00000164916.9	FOXK1	1.40756	0.000212	0.00170972
chr5	78668459	78810040	ENSG00000152413.10	HOMER1	1.40699	0.00115326	0.00681186
chr10	123716603	123734732	ENSG00000107672.10	NSMCE4A	1.40199	5.53201e-05	0.000568356
chr5	149822753	149829319	ENSG00000164587.7	RPS14	1.4014	0.00446908	0.0200264
chr5	64859063	64883376	ENSG00000113593.7	PPWD1	1.39998	0.000315775	0.00236545
chr9	139296377	139305061	ENSG00000165689.12	SDCCAG3	1.39957	0.000429812	0.00305885
chr2	136664247	136743670	ENSG00000115866.6	DARS	1.39844	2.43927e-07	5.98416e-06
chr6	44214824	44221620	ENSG00000096384.15	HSP90AB1	1.39719	4.11183e-06	6.48465e-05
chr8	17086737	17104387	ENSG00000198791.7	CNOT7	1.39715	7.57733e-08	2.21564e-06
chr4	79808281	79860592	ENSG00000163291.10	PAQR3	1.3971	0.0100868	0.0379139
chr7	45951949	45961473	ENSG00000146674.10	IGFBP3	1.39607	0.00171671	0.00934242
chr10	103605356	103815950	ENSG00000120029.8	C10orf76	1.39503	0.000100486	0.000931862
chr1	153963235	153964626	ENSG00000177954.7	RPS27	1.39419	0.00769073	0.0308284
chr15	25582381	25684128	ENSG00000114062.13	UBE3A	1.39384	0.0005885	0.0039463
chr12	45609770	45834187	ENSG00000177119.11	ANO6	1.3931	9.71337e-05	0.000908225
chrX	17755588	17773105	ENSG00000047634.10	SCML1	1.39264	8.24091e-10	4.31172e-08
chr8	59465483	59495419	ENSG00000137575.7	SDCBP	1.39254	0.000247542	0.00194545
chr4	174252846	174256276	ENSG00000164104.7	HMGB2	1.39245	0.00483085	0.0213875
chr17	3617922	3704537	ENSG00000083457.7	ITGAE	1.38944	1.43087e-05	0.000184597
chr11	95502106	95523573	ENSG00000077458.8	FAM76B	1.38887	0.0077238	0.0309025
chr6	80816364	81055987	ENSG00000083123.10	BCKDHB	1.38567	0.0120804	0.043927
chrM	4329	4400	ENSG00000210107.1	MT-TQ	1.38429	0.00973035	0.0369426
chr15	45771809	45815005	ENSG00000104154.5	SLC30A4	1.38307	0.00205997	0.010808
chr15	44580927	44707956	ENSG00000166734.14	CASC4	1.38229	0.00297469	0.0145072
chr2	24290454	24299313	ENSG00000115128.6	SF3B14	1.38196	2.11666e-06	3.66139e-05
chr4	83351715	83382244	ENSG00000145293.10	ENOPH1	1.38177	0.0021511	0.0112236
chr6	155054459	155155192	ENSG00000213079.5	SCAF8	1.38153	0.000203092	0.0016563
chr10	91461367	91534700	ENSG00000138182.10	KIF20B	1.38136	0.000328029	0.00244536
chr5	95049226	95160087	ENSG00000164292.8	RHOBTB3	1.38126	0.000229997	0.00183911
chr2	182756560	182795465	ENSG00000138434.12	SSFA2	1.3807	5.04897e-05	0.000525093
chrX	51232863	51239448	ENSG00000196368.4	NUDT11	1.38032	0.000309735	0.00233154
chr3	32147181	32210205	ENSG00000152642.6	GPD1L	1.38019	0.00266671	0.013292
chr14	102605840	102691184	ENSG00000140153.13	WDR20	1.37982	2.84831e-05	0.000326909
chr3	69788586	70017488	ENSG00000187098.10	MITF	1.37934	0.0113479	0.0418012
chr5	43486803	43515247	ENSG00000172244.4	C5orf34	1.3786	0.00381576	0.0176493
chr2	55861400	55921045	ENSG00000138035.10	PNPT1	1.37818	3.70143e-07	8.47071e-06
chr9	101984346	101992897	ENSG00000106803.5	SEC61B	1.37783	8.94801e-05	0.000847885
chr15	73344051	73597547	ENSG00000067141.12	NEO1	1.37637	4.88894e-05	0.000512537
chr7	120590803	120617270	ENSG00000071243.11	ING3	1.37585	0.00532669	0.0230352
chr4	78634541	78740769	ENSG00000138767.8	CNOT6L	1.37396	0.0112574	0.0415403
chr12	89981828	90103077	ENSG00000070961.10	ATP2B1	1.37396	1.13108e-05	0.000152054
chr1	150933059	150947479	ENSG00000143418.15	CERS2	1.37318	0.00107548	0.00642861
chr17	72199721	72206794	ENSG00000172809.8	RPL38	1.37253	0.00200737	0.0105976
chr5	65435799	65479443	ENSG00000153914.11	SREK1	1.36993	1.27723e-05	0.000168103
chr7	19060614	19157295	ENSG00000122691.8	TWIST1	1.36956	0.00930076	0.0357764
chr11	67273968	67276120	ENSG00000167797.3	CDK2AP2	1.3671	0.000526334	0.00359775
chr6	53659295	53788919	ENSG00000137269.10	LRRC1	1.36542	7.57539e-05	0.000741015
chr15	63418071	63450220	ENSG00000185088.8	RPS27L	1.36494	0.00870759	0.0340191
chr17	47366568	47439835	ENSG00000198740.4	ZNF652	1.36485	0.00134146	0.0076826
chr10	5726801	5805703	ENSG00000108021.15	FAM208B	1.36292	4.143e-06	6.509e-05
chr4	16162128	16229033	ENSG00000169762.12	TAPT1	1.36111	0.00437508	0.0196888
chr5	78907943	78982471	ENSG00000164329.9	PAPD4	1.36095	1.64279e-05	0.000207207
chr16	85007787	85045141	ENSG00000153786.8	ZDHHC7	1.35707	1.31964e-08	4.7096e-07
chr17	6544078	6547861	ENSG00000129235.6	TXNDC17	1.35575	0.000232658	0.00185487
chr5	130494720	130507428	ENSG00000169567.7	HINT1	1.35569	4.84552e-05	0.0005083
chr4	78078304	78354542	ENSG00000138764.9	CCNG2	1.35535	0.0011376	0.00673814
chr3	180701497	180707562	ENSG00000205981.2	DNAJC19	1.35361	0.00129757	0.00747923
chr20	60528525	60640866	ENSG00000130699.12	TAF4	1.35344	0.00330162	0.0157482
chr13	24304328	24463558	ENSG00000027001.7	MIPEP	1.35341	0.000249522	0.00195919
chr2	32582096	32843966	ENSG00000115760.9	BIRC6	1.35199	3.47707e-07	8.04137e-06
chr11	63580860	63595190	ENSG00000168005.4	C11orf84	1.34732	2.90748e-05	0.000331903
chr12	50478755	50494495	ENSG00000066117.10	SMARCD1	1.34515	0.00257093	0.012944
chr7	130126012	130146133	ENSG00000106484.10	MEST	1.3447	6.39341e-05	0.000642829
chr8	99037079	99058697	ENSG00000156482.6	RPL30	1.34244	9.06035e-06	0.000126205
chr13	79188426	79233314	ENSG00000152193.7	RNF219	1.34174	7.42984e-06	0.000106362
chrX	12809474	12842341	ENSG00000101911.8	PRPS2	1.34173	0.00519654	0.0226108
chr2	158236236	158236926	ENSG00000230562.3	FAM133DP	1.34153	0.00223051	0.011542
chr12	44187526	44200178	ENSG00000151239.9	TWF1	1.34145	7.53055e-07	1.57021e-05
chr4	152020725	152025804	ENSG00000145425.5	RPS3A	1.34065	9.47469e-05	0.000887866
chr6	110421022	110501207	ENSG00000112290.8	WASF1	1.34047	0.00276426	0.0136657
chr9	123577774	123605262	ENSG00000095261.9	PSMD5	1.33976	0.00504537	0.0221426
chr4	105389469	105416058	ENSG00000168772.9	CXXC4	1.33948	0.00501071	0.0220685
chr1	117452679	117532980	ENSG00000134247.9	PTGFRN	1.33923	7.88617e-05	0.00076699
chr3	179065480	179112719	ENSG00000171109.14	MFN1	1.335	7.62681e-08	2.21766e-06
chr2	196440701	196602426	ENSG00000196950.9	SLC39A10	1.33478	0.00118415	0.00695316
chr7	855528	936072	ENSG00000164828.13	SUN1	1.33446	6.71446e-06	9.78707e-05
chr6	24650205	24667261	ENSG00000111802.9	TDP2	1.3335	0.00922365	0.0355596
chr3	160150233	160203561	ENSG00000213186.3	TRIM59	1.33273	0.0107886	0.0401422
chr1	11072414	11085796	ENSG00000120948.11	TARDBP	1.33188	3.1988e-06	5.24937e-05
chr6	43445261	43474294	ENSG00000137221.10	TJAP1	1.33152	0.0142317	0.0498976
chr14	105219437	105234831	ENSG00000184990.8	SIVA1	1.32663	0.00647321	0.0269317
chrX	133594183	133654543	ENSG00000165704.10	HPRT1	1.32638	1.28335e-05	0.000168426
chr7	6048876	6063465	ENSG00000106305.5	AIMP2	1.32592	0.000664669	0.00433197
chr2	61244360	61279125	ENSG00000162928.8	PEX13	1.32477	1.41697e-06	2.64835e-05
chr17	27717482	27878922	ENSG00000160551.5	TAOK1	1.32356	2.49171e-05	0.000292719
chr1	54382247	54411602	ENSG00000081870.7	HSPB11	1.32298	0.00160124	0.00886489
chr11	107879459	107978503	ENSG00000166266.9	CUL5	1.32273	0.00123464	0.00718734
chr19	49999622	50002946	ENSG00000142534.2	RPS11	1.31964	0.00178892	0.00965483
chr15	35509546	35838394	ENSG00000134146.7	DPH6	1.31756	0.00151884	0.00848627
chr2	170440850	170497916	ENSG00000138398.11	PPIG	1.31623	2.61686e-07	6.33729e-06
chr4	141178440	141306880	ENSG00000153130.13	SCOC	1.31618	6.44576e-08	1.91699e-06
chr12	56498398	56507689	ENSG00000257553.1	RP11-603J24.17	1.31596	0.0139386	0.0492058
chr2	112969102	113012713	ENSG00000144161.8	ZC3H8	1.31409	2.39341e-05	0.000282542
chr6	90539613	90584155	ENSG00000118412.8	CASP8AP2	1.31291	0.000548255	0.00372506
chr20	13246709	13619587	ENSG00000089123.11	TASP1	1.31217	0.00066355	0.00432779
chr11	95523129	95565857	ENSG00000166037.6	CEP57	1.30965	1.48811e-07	3.90501e-06
chr17	41150290	41154976	ENSG00000131469.8	RPL27	1.3088	0.00864257	0.0338045
chr16	4381550	4405608	ENSG00000217930.3	PAM16	1.30803	0.00299119	0.0145667
chr6	30614816	30620987	ENSG00000204564.7	C6orf136	1.3077	0.00709197	0.0289403
chr3	132276982	132379567	ENSG00000240303.3	ACAD11	1.30714	0.000178639	0.0014925
chr4	156263810	156298122	ENSG00000164114.14	MAP9	1.30552	6.7099e-06	9.78707e-05
chr6	86215214	86303874	ENSG00000135317.8	SNX14	1.30411	0.00138605	0.0079006
chr1	65886270	65901690	ENSG00000213625.4	LEPROT	1.30191	0.0103872	0.0388873
chr5	112312399	112356667	ENSG00000172795.11	DCP2	1.29985	0.000597662	0.00399195
chr4	160025330	160281321	ENSG00000109756.4	RAPGEF2	1.2976	0.000649547	0.00425633
chr12	64173583	64203338	ENSG00000118600.7	TMEM5	1.29644	0.000230281	0.00184051
chr4	68478370	68566897	ENSG00000033178.8	UBA6	1.29608	0.000374815	0.00272347
chr1	151030234	151040970	ENSG00000213190.2	MLLT11	1.29565	0.00726084	0.0294463
chr10	93558069	93625033	ENSG00000107854.5	TNKS2	1.29397	2.32954e-07	5.73988e-06
chr12	118587606	118810750	ENSG00000135090.9	TAOK3	1.29272	3.54665e-08	1.14415e-06
chr20	5986736	6020699	ENSG00000088766.7	CRLS1	1.29224	9.79976e-07	1.94754e-05
chrX	36383741	36458375	ENSG00000226484.2	RP11-87M18.2	1.29147	0.0134032	0.0477057
chr7	105080108	105162714	ENSG00000091127.9	PUS7	1.29137	0.00337684	0.0160393
chr3	155538813	155572218	ENSG00000169359.9	SLC33A1	1.29055	1.93873e-05	0.000236782
chr5	64013971	64064512	ENSG00000153006.10	SREK1IP1	1.28812	0.000594964	0.00397863
chr2	62051989	62081278	ENSG00000170264.8	FAM161A	1.28741	0.00508996	0.0223021
chr6	110501344	110575478	ENSG00000168438.10	CDC40	1.2869	0.0039155	0.0180173
chr5	179224597	179233952	ENSG00000161013.12	MGAT4B	1.28626	0.000688212	0.0044461
chr11	116618886	116643704	ENSG00000137656.7	BUD13	1.28487	0.00138211	0.00788077
chr7	97881691	97937162	ENSG00000164713.5	BRI3	1.28426	0.00444274	0.0199453
chr11	134123389	134135749	ENSG00000151498.7	ACAD8	1.28201	0.000241295	0.00190607
chr4	140222609	140341187	ENSG00000164134.8	NAA15	1.28115	0.00466356	0.0207498
chr9	99794940	99801925	ENSG00000136943.6	CTSV	1.27826	0.00329975	0.0157455
chr8	38585704	38710546	ENSG00000147526.15	TACC1	1.27823	1.43407e-05	0.00018473
chr1	40026488	40042462	ENSG00000090621.9	PABPC4	1.27821	0.000139969	0.00122496
chr8	95825539	95893974	ENSG00000164941.9	INTS8	1.27672	0.00389927	0.0179523
chr19	52839498	52871031	ENSG00000167554.10	ZNF610	1.27436	0.000817298	0.00512193
chr1	161141100	161147287	ENSG00000158850.10	B4GALT3	1.27329	0.0124855	0.0451193
chr4	170314426	170533780	ENSG00000137601.11	NEK1	1.27024	0.000146772	0.00126943
chr11	64083932	64085556	ENSG00000173113.2	TRMT112	1.27023	0.000257521	0.00201454
chr5	1317859	1345214	ENSG00000049656.9	CLPTM1L	1.26697	5.54179e-09	2.17969e-07
chr1	37958176	37980375	ENSG00000163875.11	MEAF6	1.2661	1.54609e-05	0.000196472
chr1	205320375	205320599	ENSG00000235363.1	SNRPGP10	1.26491	0.00492454	0.0217568
chr3	136055077	136471220	ENSG00000118007.8	STAG1	1.26406	3.50641e-06	5.68811e-05
chr12	32112304	32146039	ENSG00000174718.7	KIAA1551	1.26389	5.60623e-05	0.000575631
chr11	747329	765024	ENSG00000177156.6	TALDO1	1.26332	0.000957652	0.00583541
chr6	109416313	109485135	ENSG00000183137.10	CEP57L1	1.2632	0.00144113	0.00815731
chr5	133984479	134063513	ENSG00000113615.8	SEC24A	1.26239	4.65387e-05	0.000493078
chr6	64345725	64489229	ENSG00000118482.7	PHF3	1.26191	1.14094e-06	2.21042e-05
chrX	71475529	71497150	ENSG00000198034.6	RPS4X	1.26179	0.000398916	0.0028703
chr19	48111453	48206533	ENSG00000063169.6	GLTSCR1	1.26004	0.00167746	0.00917891
chr6	151685252	151712683	ENSG00000181472.4	ZBTB2	1.25941	7.0496e-06	0.000101706
chr19	1438358	1440583	ENSG00000115268.5	RPS15	1.2592	0.00683803	0.0281086
chr14	52471521	52535712	ENSG00000087303.12	NID2	1.25857	0.000831014	0.0051868
chr5	154237113	154256353	ENSG00000155508.9	CNOT8	1.25682	4.92408e-08	1.51769e-06
chr1	145456236	145470388	ENSG00000121851.8	POLR3GL	1.25562	0.00395887	0.0181773
chr1	109512836	109584850	ENSG00000085433.11	WDR47	1.25391	1.38267e-05	0.000179472
chr3	52579368	52719933	ENSG00000163939.14	PBRM1	1.2537	0.000314007	0.00235429
chr1	180601140	180859387	ENSG00000143324.9	XPR1	1.25303	0.00112596	0.00668087
chr11	134020014	134095348	ENSG00000151503.8	NCAPD3	1.25219	0.005958	0.0251621
chrX	19930978	19988416	ENSG00000173681.12	CXorf23	1.24785	0.00273424	0.0135608
chr9	74966341	74980163	ENSG00000107372.8	ZFAND5	1.24724	0.000911138	0.00559826
chr16	56716336	56718108	ENSG00000187193.8	MT1X	1.24624	0.00452149	0.0202132
chr12	42705880	42719920	ENSG00000139168.3	ZCRB1	1.2454	0.0001603	0.00136607
chr12	19282648	19529334	ENSG00000052126.10	PLEKHA5	1.24375	0.00449668	0.0201288
chr2	86947296	87005164	ENSG00000153561.8	RMND5A	1.24355	0.00337406	0.0160306
chr2	27600098	27603657	ENSG00000163795.9	ZNF513	1.24072	0.0127968	0.0460675
chr11	120971882	121062202	ENSG00000109927.5	TECTA	1.24051	0.00120241	0.00703115
chr1	28832455	28865812	ENSG00000180198.11	RCC1	1.23932	0.00191717	0.0101944
chr1	203830731	203839678	ENSG00000182004.8	SNRPE	1.23915	0.00654838	0.0271879
chr5	93954052	94075141	ENSG00000133302.8	ANKRD32	1.23806	0.0115518	0.0424416
chr3	44379611	44450943	ENSG00000179152.14	TCAIM	1.2358	7.56674e-05	0.000741015
chr1	173833038	173838020	ENSG00000234741.3	GAS5	1.2353	0.000518825	0.00355502
chr1	78444859	78483648	ENSG00000162616.8	DNAJB4	1.23476	0.0138638	0.0489876
chr3	48782030	48885279	ENSG00000114302.11	PRKAR2A	1.23389	1.60821e-07	4.16855e-06
chr2	183982241	184026408	ENSG00000163002.8	NUP35	1.2337	0.00344715	0.0163002
chr18	66340925	66382535	ENSG00000166479.5	TMX3	1.23303	0.00136113	0.00777478
chr15	67547138	67794598	ENSG00000103599.15	IQCH	1.23293	0.00738073	0.0298184
chr5	145826874	145891524	ENSG00000113649.7	TCERG1	1.23004	0.000672097	0.0043703
chr8	12579403	12613582	ENSG00000154359.8	LONRF1	1.22972	0.00200252	0.0105753
chr17	56048910	56065620	ENSG00000136451.4	VEZF1	1.22875	0.0037564	0.0174175
chr12	131274145	131323811	ENSG00000111450.9	STX2	1.22819	9.60431e-06	0.000132475
chrX	129535943	129547317	ENSG00000134597.9	RBMX2	1.22804	0.00396785	0.0182087
chr15	76507696	76603813	ENSG00000140374.11	ETFA	1.22579	1.15071e-10	8.02748e-09
chr2	209130991	209223475	ENSG00000115020.12	PIKFYVE	1.22467	0.000119615	0.00107571
chr3	51422478	51426828	ENSG00000145050.11	MANF	1.22087	3.79441e-06	6.10853e-05
chr22	50354161	50357728	ENSG00000198355.4	PIM3	1.22026	0.000670175	0.00436115
chr9	111934255	112083244	ENSG00000095203.10	EPB41L4B	1.2184	0.00693399	0.0284544
chr1	97144430	97145176	ENSG00000137970.7	RP11-122C9.1	1.21823	0.0127533	0.0459206
chr11	70244510	70282690	ENSG00000085733.11	CTTN	1.21789	0.00342483	0.0162153
chr6	76458909	76629254	ENSG00000196586.9	MYO6	1.21632	2.78007e-06	4.62945e-05
chr5	72848160	72861511	ENSG00000164331.5	ANKRA2	1.2163	0.00304779	0.0147829
chr3	169684423	169716161	ENSG00000008952.12	SEC62	1.21563	4.35385e-05	0.0004639
chr1	217600334	217804424	ENSG00000092978.6	GPATCH2	1.21553	0.000678337	0.00440244
chr4	164031225	164088073	ENSG00000145414.4	NAF1	1.21428	0.00408481	0.0186546
chr6	129897277	130031370	ENSG00000146376.6	ARHGAP18	1.21374	0.00187111	0.00999654
chr17	37415384	37558776	ENSG00000108306.7	FBXL20	1.21059	0.0114623	0.0421771
chr1	43124096	43142429	ENSG00000171960.6	PPIH	1.2094	0.00165149	0.0090757
chr6	30026676	30032686	ENSG00000066379.10	ZNRD1	1.20829	0.00961202	0.0365671
chr5	170814120	170838141	ENSG00000181163.9	NPM1	1.20804	6.99853e-05	0.000696239
chr4	120133742	120216672	ENSG00000145390.7	USP53	1.20749	1.71266e-05	0.000214266
chr13	32889611	32973805	ENSG00000139618.10	BRCA2	1.20653	0.00912192	0.0352565
chr15	49913177	49937333	ENSG00000104047.10	DTWD1	1.20652	0.00136542	0.00779085
chr1	178694300	178889238	ENSG00000116191.13	RALGPS2	1.20616	0.00389889	0.0179523
chr6	36461669	36515247	ENSG00000112079.8	STK38	1.20605	0.00360003	0.0168632
chr14	95552565	95624347	ENSG00000100697.10	DICER1	1.20522	8.82787e-05	0.000837437
chr17	30178883	30186356	ENSG00000172301.6	COPRS	1.20472	0.00577773	0.0245412
chr5	78532012	78623038	ENSG00000152409.8	JMY	1.2028	0.000234348	0.00186423
chrX	155110956	155173433	ENSG00000124333.10	VAMP7	1.20249	2.31297e-05	0.000275347
chrY	59213962	59276439	ENSGR0000124333.10	VAMP7	1.20249	2.31297e-05	0.000275347
chr12	112563305	112591407	ENSG00000135148.7	TRAFD1	1.2003	0.000143261	0.00124669
chr9	86595626	86618985	ENSG00000178966.11	RMI1	1.19981	0.00194022	0.0102944
chr7	100032905	100034188	ENSG00000160813.2	PPP1R35	1.19976	0.00219987	0.0114148
chr1	27533421	27534287	ENSG00000225159.1	NPM1P39	1.19913	0.00785661	0.0313582
chr3	56654161	56717265	ENSG00000163946.9	FAM208A	1.19901	0.000442908	0.00312841
chr5	109025067	109205326	ENSG00000112893.5	MAN2A1	1.19869	0.0113456	0.0418012
chr2	198254508	198299815	ENSG00000115524.11	SF3B1	1.19847	8.38387e-07	1.7248e-05
chr17	1732996	1803376	ENSG00000132383.7	RPA1	1.19817	0.000504517	0.00346961
chr9	127704887	127905785	ENSG00000173611.13	SCAI	1.19571	4.69261e-05	0.000496252
chr8	127564687	127570638	ENSG00000168672.3	FAM84B	1.19454	0.00554338	0.0237662
chr1	100503653	100548933	ENSG00000156875.9	HIAT1	1.19401	0.000267074	0.002073
chr1	116915290	116952883	ENSG00000163399.11	ATP1A1	1.19336	0.00648186	0.0269513
chr5	93018544	93019373	ENSG00000249353.2	NPM1P27	1.19308	3.28187e-05	0.000363273
chr3	119217379	119243937	ENSG00000113845.5	TIMMDC1	1.1928	0.00751589	0.0302491
chr6	96969471	97003152	ENSG00000014123.9	UFL1	1.19084	3.3115e-05	0.000365472
chr6	57179603	57513375	ENSG00000146143.13	PRIM2	1.19063	0.00216634	0.0112823
chr4	13570362	13629347	ENSG00000038219.8	BOD1L1	1.18982	0.000273633	0.00211423
chr1	7844380	7905237	ENSG00000049246.10	PER3	1.18964	0.0025331	0.0128029
chr8	30891317	31031285	ENSG00000165392.5	WRN	1.18737	0.00294305	0.0143694
chr9	129567285	129600489	ENSG00000169155.5	ZBTB43	1.18465	0.00291405	0.0142483
chr2	112523848	112642267	ENSG00000153107.7	ANAPC1	1.18413	0.00728755	0.0295206
chr11	64889252	64902004	ENSG00000162298.12	SYVN1	1.18369	0.00165269	0.00907851
chr1	100549119	100598511	ENSG00000156876.8	SASS6	1.1824	0.0015161	0.00847658
chr17	33333009	33416338	ENSG00000092871.12	RFFL	1.18187	0.0131604	0.0470368
chr1	40306723	40349183	ENSG00000043514.11	TRIT1	1.18112	0.0109455	0.0406191
chr5	172571445	172591390	ENSG00000113734.13	BNIP1	1.1811	0.00104115	0.00624983
chr4	110609785	110624739	ENSG00000138794.5	CASP6	1.1806	0.0103129	0.0386524
chr10	101909851	101948091	ENSG00000107566.9	ERLIN1	1.17947	0.00274144	0.0135806
chr6	86318053	86353510	ENSG00000135316.13	SYNCRIP	1.17862	0.000311044	0.00233621
chr8	82570196	82598928	ENSG00000133731.5	IMPA1	1.17776	0.00156418	0.00868804
chr5	74073399	74162776	ENSG00000198780.7	FAM169A	1.17719	0.00816903	0.0322951
chr5	114546527	114598569	ENSG00000164219.5	PGGT1B	1.17499	1.47011e-05	0.00018837
chr7	7676149	7758238	ENSG00000106399.7	RPA3	1.17363	2.17337e-05	0.000260928
chr14	58765103	58840605	ENSG00000032219.14	ARID4A	1.17307	0.00158855	0.00880611
chr7	107564244	107643700	ENSG00000091136.9	LAMB1	1.17143	0.000740052	0.00470745
chr6	3269196	3457256	ENSG00000137266.10	SLC22A23	1.16861	0.00142184	0.00806389
chr3	179116990	179169378	ENSG00000114450.5	GNB4	1.16706	0.000146257	0.00126676
chr7	92190107	92219708	ENSG00000234545.3	FAM133B	1.16685	3.54631e-06	5.74732e-05
chr5	6371994	6378707	ENSG00000133398.3	MED10	1.16526	0.00145944	0.00821121
chr12	56710007	56727837	ENSG00000135473.10	PAN2	1.16402	0.000873029	0.00540525
chr13	115079988	115092796	ENSG00000198824.4	CHAMP1	1.16236	0.0112062	0.0414052
chr13	46528600	46626894	ENSG00000123200.12	ZC3H13	1.16208	4.78217e-05	0.000502862
chr15	75661720	75748183	ENSG00000169375.11	SIN3A	1.16118	0.00168014	0.00918471
chr16	1413206	1464752	ENSG00000059145.14	UNKL	1.16078	0.00711607	0.028998
chr13	111175417	111214080	ENSG00000139832.3	RAB20	1.16064	0.00309126	0.0149254
chr19	55896713	55914612	ENSG00000108107.8	RPL28	1.15916	0.00991484	0.0374585
chr1	155629237	155658791	ENSG00000163374.15	YY1AP1	1.15906	6.74635e-05	0.000673522
chrX	20142636	20159962	ENSG00000173674.6	EIF1AX	1.15851	3.60454e-13	5.50488e-11
chr5	36192694	36242381	ENSG00000152620.8	NADK2	1.15765	0.00041946	0.00299145
chr19	53731577	53758151	ENSG00000197928.6	ZNF677	1.15722	0.000458838	0.00321016
chr2	203070903	203103331	ENSG00000116030.12	SUMO1	1.15574	7.09451e-06	0.000102111
chr1	166825747	166845564	ENSG00000152382.5	TADA1	1.15497	0.00147254	0.00826844
chr3	149456257	149470286	ENSG00000114744.4	COMMD2	1.15486	8.85551e-08	2.48953e-06
chr20	25388363	25433264	ENSG00000101003.8	GINS1	1.15214	0.000662879	0.0043253
chr8	27590835	27630170	ENSG00000147419.12	CCDC25	1.15193	0.00528565	0.022922
chr3	196018090	196045170	ENSG00000213123.6	TCTEX1D2	1.15118	1.94713e-05	0.000237466
chrX	129040097	129063737	ENSG00000156697.8	UTP14A	1.15112	0.00189366	0.0100916
chr15	65871091	65903627	ENSG00000138614.10	VWA9	1.15017	0.00936339	0.0359358
chr10	112658488	112679032	ENSG00000214413.3	BBIP1	1.14983	2.28713e-05	0.000272846
chr3	45730548	45786916	ENSG00000211456.6	SACM1L	1.14959	0.000481954	0.00334703
chr1	27425306	27493472	ENSG00000090020.6	SLC9A1	1.14878	0.0049966	0.0220178
chr8	103838585	103906092	ENSG00000155096.9	AZIN1	1.14868	5.46633e-05	0.00056263
chr14	78138747	78174363	ENSG00000100601.5	ALKBH1	1.1475	0.00179705	0.00968635
chr6	15246527	15522252	ENSG00000008083.9	JARID2	1.14575	0.00215279	0.0112255
chr14	51955818	52197445	ENSG00000139926.11	FRMD6	1.14561	0.00165634	0.00909269
chr9	102741461	102861322	ENSG00000023318.7	ERP44	1.14425	4.65371e-06	7.22433e-05
chr1	153631130	153634306	ENSG00000143553.6	SNAPIN	1.14367	8.22579e-06	0.000116397
chr18	721588	812547	ENSG00000176105.9	YES1	1.14162	1.37234e-05	0.000178311
chr1	226170403	226187032	ENSG00000143751.9	SDE2	1.13329	0.000310279	0.00233356
chr14	50249997	50319921	ENSG00000165525.13	NEMF	1.13319	0.000238922	0.00188909
chr5	177236408	177377733	ENSG00000170089.11	RP11-423H2.1	1.12986	0.00370964	0.0172479
chr19	18682540	18688360	ENSG00000221983.3	UBA52	1.12977	0.000837029	0.00521334
chr3	101292939	101313281	ENSG00000081154.7	PCNP	1.12808	0.00756961	0.0304365
chr16	50186829	50269221	ENSG00000121274.8	PAPD5	1.12564	0.000869985	0.00539034
chr1	117910071	118071494	ENSG00000198162.8	MAN1A2	1.12346	0.00573294	0.0244183
chr2	70056774	70108528	ENSG00000087338.4	GMCL1	1.12219	0.0029793	0.0145213
chr13	77566740	77601330	ENSG00000005812.6	FBXL3	1.12177	0.0124796	0.0451076
chr2	152266397	152364527	ENSG00000080345.13	RIF1	1.12145	7.19063e-05	0.000713257
chr11	9685624	9774538	ENSG00000133789.10	SWAP70	1.12031	0.00247865	0.0125802
chr8	52730140	52811735	ENSG00000168300.9	PCMTD1	1.11973	6.36253e-05	0.000640105
chr19	5674958	5691887	ENSG00000130255.8	RPL36	1.11969	0.00914931	0.0353462
chr1	167190066	167396582	ENSG00000143190.17	POU2F1	1.11952	0.000495216	0.00342502
chr16	31724550	31806190	ENSG00000197302.6	ZNF720	1.1191	0.0120839	0.0439301
chr18	33161081	33291798	ENSG00000141429.9	GALNT1	1.11851	0.00359702	0.0168584
chr1	93544792	93604638	ENSG00000143033.13	MTF2	1.11814	1.44242e-07	3.79099e-06
chr14	77924213	77935817	ENSG00000100591.3	AHSA1	1.11803	1.15744e-05	0.000155228
chr2	86426478	86440917	ENSG00000132313.10	MRPL35	1.11462	0.000566651	0.00383009
chr1	43824626	43828874	ENSG00000117399.9	CDC20	1.11424	0.0141876	0.0498153
chr9	21802542	21931646	ENSG00000099810.14	MTAP	1.1117	0.00173877	0.00943825
chr10	14560556	14816896	ENSG00000065809.9	FAM107B	1.11163	0.0120725	0.0439076
chr15	63481668	63559981	ENSG00000166128.8	RAB8B	1.1109	0.00519057	0.0225965
chr2	74153953	74186088	ENSG00000114956.15	DGUOK	1.1108	0.0002835	0.00217167
chr1	91966408	91991321	ENSG00000097046.8	CDC7	1.11007	0.00144202	0.00815731
chr3	153990335	154042286	ENSG00000174953.9	DHX36	1.10785	0.0018797	0.0100298
chr12	122326637	122356203	ENSG00000110801.9	PSMD9	1.10785	4.7211e-05	0.000497772
chr21	40714241	40721573	ENSG00000205581.6	HMGN1	1.1074	0.00010362	0.000954195
chr11	43333513	43366079	ENSG00000166181.8	API5	1.1071	0.000283614	0.00217167
chr2	238969530	239008054	ENSG00000132330.12	SCLY	1.10528	0.00299803	0.0145958
chr6	31633013	31638120	ENSG00000204435.9	CSNK2B	1.10514	6.34227e-06	9.34094e-05
chr15	83205504	83209315	ENSG00000182774.6	RPS17L	1.10505	0.0116923	0.0428372
chr10	21823094	22032559	ENSG00000078403.12	MLLT10	1.10492	0.00624829	0.0261792
chr3	176737143	176915261	ENSG00000177565.11	TBL1XR1	1.10432	0.0117157	0.0428951
chr4	122745595	122791652	ENSG00000138686.5	BBS7	1.10135	0.00528528	0.022922
chr6	166733216	166756079	ENSG00000198818.5	SFT2D1	1.10123	0.00427302	0.0193266
chr5	79703832	79775169	ENSG00000039319.12	ZFYVE16	1.10041	0.00852104	0.0334449
chr6	117639374	117923691	ENSG00000047932.9	GOPC	1.09899	3.27912e-05	0.000363273
chr2	86667770	86719839	ENSG00000115548.12	KDM3A	1.09878	0.000955509	0.00582445
chr2	17845079	17981509	ENSG00000163029.11	SMC6	1.0982	4.89471e-06	7.54364e-05
chr18	21032787	21066567	ENSG00000101782.10	RIOK3	1.0966	0.000120258	0.00107977
chr7	65338254	65424550	ENSG00000196715.5	VKORC1L1	1.09606	0.002336	0.0119818
chr5	81569177	81574396	ENSG00000186468.8	RPS23	1.0944	0.00563769	0.0240894
chr20	60962172	60963576	ENSG00000171858.13	RPS21	1.09207	0.00803873	0.0319214
chr9	6413151	6507054	ENSG00000147854.12	UHRF2	1.09163	0.000586581	0.00393811
chr3	5163905	5222596	ENSG00000134108.8	ARL8B	1.09145	0.00176965	0.00956912
chr2	109065017	109125871	ENSG00000135968.15	GCC2	1.09052	8.96675e-05	0.000849186
chr14	73525144	73588122	ENSG00000119707.9	RBM25	1.09012	0.0078514	0.0313486
chr19	2321516	2328619	ENSG00000130332.10	LSM7	1.08959	0.000804191	0.005051
chr9	91933421	91974557	ENSG00000187742.10	SECISBP2	1.08836	0.0017732	0.00958522
chr2	96850597	96874563	ENSG00000084090.9	STARD7	1.08788	0.0117002	0.0428477
chr6	87862551	87973914	ENSG00000188994.8	ZNF292	1.08721	0.00204542	0.0107516
chr3	15247659	15294425	ENSG00000131375.5	CAPN7	1.08693	0.00944661	0.0361873
chr11	57520715	57587018	ENSG00000198561.8	CTNND1	1.08615	0.000133455	0.00117768
chr12	104164231	104234975	ENSG00000111696.7	NT5DC3	1.08577	0.00988981	0.0374056
chr9	26947037	27062928	ENSG00000096872.11	IFT74	1.08515	0.000275088	0.00212451
chr3	122458846	122512671	ENSG00000169087.6	HSPBAP1	1.08436	0.000100741	0.000933713
chr9	70432004	70497240	ENSG00000147996.12	CBWD5	1.08429	0.00533952	0.0230789
chr18	21083473	21111746	ENSG00000141452.5	C18orf8	1.08404	1.36156e-05	0.000177548
chr12	46312914	46385903	ENSG00000139218.13	SCAF11	1.08291	0.00641927	0.0267764
chr15	43235095	43398311	ENSG00000159459.7	UBR1	1.08173	0.000687091	0.00444224
chr1	114935399	115053781	ENSG00000197323.6	TRIM33	1.08018	0.000585193	0.00393191
chr22	50166931	50221160	ENSG00000100425.14	BRD1	1.07796	0.00272993	0.0135473
chr7	33168856	33645680	ENSG00000122507.16	BBS9	1.07629	7.38835e-05	0.000727336
chrX	153706028	153707596	ENSG00000196976.5	LAGE3	1.07628	0.00259462	0.0130323
chr12	69080514	69136785	ENSG00000111581.5	NUP107	1.07623	0.00251926	0.0127596
chr8	131064353	131455906	ENSG00000153317.10	ASAP1	1.07429	0.00145515	0.00819526
chr4	123073488	123283913	ENSG00000138688.11	KIAA1109	1.07346	0.00723281	0.0293537
chr6	132767006	132834337	ENSG00000079950.9	STX7	1.0732	4.53884e-05	0.000481492
chr2	118572226	118589955	ENSG00000088205.8	DDX18	1.073	9.45384e-05	0.000886402
chr21	33640530	33651380	ENSG00000159055.3	MIS18A	1.07294	0.0012238	0.00713896
chr8	82711816	82755101	ENSG00000104497.9	SNX16	1.0725	0.00517666	0.0225543
chr1	62146718	62191095	ENSG00000162604.8	TM2D1	1.0723	0.00566645	0.0241837
chr10	13359424	13390297	ENSG00000086475.10	SEPHS1	1.07149	3.05847e-07	7.19243e-06
chr21	40556102	40693485	ENSG00000185658.9	BRWD1	1.06988	0.00130249	0.00749484
chr3	87276421	87304698	ENSG00000083937.4	CHMP2B	1.06953	8.733e-07	1.78149e-05
chr22	18111621	18213388	ENSG00000099968.13	BCL2L13	1.06943	0.00018614	0.0015415
chr19	2037470	2051243	ENSG00000099875.10	MKNK2	1.06868	0.00277973	0.0137222
chr4	99391518	99579780	ENSG00000168785.3	TSPAN5	1.06863	0.000207659	0.00168191
chr19	19626545	19644285	ENSG00000186010.14	NDUFA13	1.06836	0.0100824	0.0379056
chr17	73163408	73179078	ENSG00000188612.7	SUMO2	1.06797	0.00102899	0.00619001
chr19	38734675	38783254	ENSG00000167642.8	SPINT2	1.06676	0.00440793	0.0198205
chr15	90931450	91045475	ENSG00000140575.8	IQGAP1	1.06643	0.000112773	0.00102504
chr12	51632076	51665146	ENSG00000183283.11	DAZAP2	1.06616	0.000300459	0.00227994
chr10	855484	977564	ENSG00000107929.10	LARP4B	1.06392	0.00018408	0.00152593
chr16	87417601	87438385	ENSG00000140941.8	MAP1LC3B	1.06336	0.000108624	0.000992129
chr3	42055294	42267381	ENSG00000182606.10	TRAK1	1.05981	0.000585839	0.00393468
chr20	13694969	13765532	ENSG00000089048.10	ESF1	1.05882	0.00103464	0.00621299
chr10	43881065	43904614	ENSG00000169813.12	HNRNPF	1.05839	0.000187015	0.00154647
chr14	52456193	52471420	ENSG00000087302.4	C14orf166	1.05797	0.000640537	0.00420951
chr1	1716729	1822495	ENSG00000078369.13	GNB1	1.05782	0.00175413	0.00950464
chr22	40440821	40731812	ENSG00000100354.16	TNRC6B	1.05766	0.00945029	0.0361873
chr10	126085872	126107545	ENSG00000065154.7	OAT	1.05753	0.00889377	0.0345876
chr2	44395108	44471523	ENSG00000138032.16	PPM1B	1.05238	0.011166	0.0412838
chr4	155702365	155749965	ENSG00000151962.3	RBM46	1.05208	0.00558701	0.023923
chr8	103216730	103251346	ENSG00000048392.7	RRM2B	1.05154	0.000640664	0.00420951
chr17	7833663	7835441	ENSG00000170043.7	TRAPPC1	1.05151	0.00170679	0.00930763
chr3	45016733	45077558	ENSG00000075914.8	EXOSC7	1.05057	0.00228741	0.0117753
chr3	100428205	100467810	ENSG00000114354.8	TFG	1.04829	0.000533737	0.00364394
chr1	169101769	169337205	ENSG00000143156.9	NME7	1.04742	0.000509772	0.00349865
chr1	85109390	85156486	ENSG00000117155.12	SSX2IP	1.04612	0.000246448	0.00193955
chr18	32820994	32847097	ENSG00000186812.8	ZNF397	1.04554	0.0112546	0.0415388
chrX	76760356	77041702	ENSG00000085224.16	ATRX	1.04453	0.00067369	0.0043773
chr6	109687717	109703762	ENSG00000135535.10	CD164	1.04161	0.00222211	0.0115091
chr15	90773207	90777279	ENSG00000185043.6	CIB1	1.04154	0.00513834	0.0224556
chr12	27396901	27478892	ENSG00000211455.3	STK38L	1.04103	0.00306399	0.0148444
chr9	37766975	37801434	ENSG00000107371.8	EXOSC3	1.04054	0.00065592	0.00428815
chr17	4634723	4636905	ENSG00000161920.5	MED11	1.04015	0.0117681	0.0430201
chr1	6673745	6684093	ENSG00000116273.5	PHF13	1.03998	0.00313585	0.015102
chr18	21742008	21977844	ENSG00000141447.12	OSBPL1A	1.03997	0.00112521	0.00667879
chr4	26165077	26436541	ENSG00000168214.16	RBPJ	1.03965	0.000381039	0.00276278
chr7	30536237	30591095	ENSG00000006625.13	GGCT	1.03952	0.00203725	0.0107186
chr10	116853124	117708503	ENSG00000107518.12	ATRNL1	1.03918	0.00561985	0.0240272
chr1	93297582	93307481	ENSG00000122406.8	RPL5	1.03807	0.0100215	0.0377606
chr11	102217942	102249401	ENSG00000110330.4	BIRC2	1.03565	0.000930671	0.00568941
chr7	8152814	8302317	ENSG00000003147.13	ICA1	1.03523	0.00410796	0.018735
chr1	28915835	28969597	ENSG00000120656.7	TAF12	1.0352	0.000415767	0.00296886
chr7	105730949	105753022	ENSG00000008282.3	SYPL1	1.03511	0.000620669	0.00410839
chrX	11776278	11793870	ENSG00000005302.13	MSL3	1.03465	0.00665255	0.0275193
chr10	5454514	5500426	ENSG00000173848.14	NET1	1.03295	0.00289048	0.0141633
chr3	112280556	112304424	ENSG00000138459.4	SLC35A5	1.03275	0.0100245	0.0377635
chr14	35221937	35344853	ENSG00000198604.6	BAZ1A	1.03275	0.000148618	0.00128212
chr11	46764598	46867847	ENSG00000175216.10	CKAP5	1.03077	0.000345386	0.00255122
chr19	36605191	36616849	ENSG00000105254.7	TBCB	1.02975	0.01397	0.0492757
chr3	37903451	38025960	ENSG00000144677.10	CTDSPL	1.02967	0.00146501	0.00823435
chr13	76099350	76123575	ENSG00000188243.8	COMMD6	1.02837	0.00232053	0.0119241
chr10	7860467	8058590	ENSG00000165632.7	TAF3	1.02819	0.00253792	0.0128197
chr7	26706681	27034858	ENSG00000005020.8	SKAP2	1.02777	1.05971e-05	0.000144175
chr8	103265240	103425069	ENSG00000104517.8	UBR5	1.02762	0.000179615	0.00149697
chr9	116018115	116037869	ENSG00000176386.4	CDC26	1.026	0.00799092	0.0317613
chr3	171757418	172119455	ENSG00000075420.8	FNDC3B	1.02571	0.000460147	0.00321799
chr11	78147007	78285919	ENSG00000137513.5	NARS2	1.02439	0.00386604	0.0178332
chr21	30300466	30365270	ENSG00000198862.9	LTN1	1.0232	0.000232734	0.00185487
chr6	70385694	70507003	ENSG00000168216.6	LMBRD1	1.02233	0.00112835	0.00668806
chr6	109814059	110012420	ENSG00000155085.11	AK9	1.02078	0.000339306	0.00251395
chr12	2986389	3050306	ENSG00000078246.11	TULP3	1.02049	0.000774446	0.00489501
chr17	660337	685581	ENSG00000167699.9	GLOD4	1.02036	0.012577	0.0453894
chr5	157212751	157286183	ENSG00000113282.9	CLINT1	1.01735	0.00143331	0.00812351
chr3	88188254	88193815	ENSG00000175105.5	ZNF654	1.01685	0.00916669	0.0353972
chr1	52042851	52254889	ENSG00000117859.14	OSBPL9	1.01604	0.000439188	0.00311251
chr11	125495036	125546150	ENSG00000149554.8	CHEK1	1.0158	0.00375525	0.0174169
chr3	42623332	42636606	ENSG00000008324.6	SS18L2	1.01395	0.00696408	0.0285638
chr8	81880045	82024303	ENSG00000076641.4	PAG1	1.01149	0.00406008	0.0185616
chr14	65472892	65569413	ENSG00000125952.14	MAX	1.00998	0.0102641	0.0384948
chr14	53323986	53419153	ENSG00000073712.9	FERMT2	1.00881	0.00231862	0.0119179
chr6	13621730	13711796	ENSG00000010017.9	RANBP9	1.00845	0.0020019	0.0105753
chr15	52244303	52358462	ENSG00000069956.7	MAPK6	1.0074	0.00293202	0.0143233
chr2	161993419	162092732	ENSG00000136560.9	TANK	1.00695	0.0134488	0.0478354
chr4	170533784	170644824	ENSG00000109572.9	CLCN3	1.00431	0.0116983	0.0428477
chr12	27175479	27219276	ENSG00000152944.4	MED21	1.00345	0.000911998	0.00560152
chr11	129733531	129765485	ENSG00000170322.10	NFRKB	1.00192	0.00487124	0.0215437
chr7	8008425	8133902	ENSG00000106415.8	GLCCI1	0.999377	0.00861039	0.0337253
chr2	64319786	64371588	ENSG00000197329.7	PELI1	0.998733	0.00218329	0.0113531
chr2	32288680	32382706	ENSG00000021574.7	SPAST	0.998433	0.0107234	0.0399349
chr14	90862846	90874605	ENSG00000198668.6	CALM1	0.99663	0.000215081	0.00172881
chr11	102980160	103350591	ENSG00000187240.9	DYNC2H1	0.996273	0.00851368	0.033435
chr1	246703862	246729626	ENSG00000162851.6	TFB2M	0.996217	0.0014329	0.00812351
chr6	134273308	134311570	ENSG00000028839.5	TBPL1	0.994877	0.00314151	0.0151035
chr18	19192228	19210417	ENSG00000167088.6	SNRPD1	0.994369	0.00931246	0.0358051
chr22	41855721	41864729	ENSG00000100410.3	PHF5A	0.993389	0.0010242	0.00616994
chr10	115880621	115933979	ENSG00000165813.12	C10orf118	0.992269	0.00011708	0.00105628
chr19	36208921	36229779	ENSG00000105663.10	KMT2B	0.992135	0.00430188	0.0194209
chr12	16035325	16056412	ENSG00000023734.6	STRAP	0.99092	0.00498087	0.0219542
chr7	139723544	139763521	ENSG00000059378.8	PARP12	0.987864	0.00422216	0.0191426
chr5	141000443	141016437	ENSG00000171720.5	HDAC3	0.986699	0.00336011	0.0159777
chr9	32540542	32552551	ENSG00000197579.3	TOPORS	0.98536	2.9004e-05	0.000331318
chr12	389295	498620	ENSG00000073614.7	KDM5A	0.982493	0.0028908	0.0141633
chr2	70124820	70170077	ENSG00000059728.6	MXD1	0.982161	0.011751	0.0429931
chr12	498439	551811	ENSG00000120647.5	CCDC77	0.980685	0.0101788	0.0382005
chr1	35641979	35658749	ENSG00000116560.6	SFPQ	0.980163	0.0135181	0.0480317
chr19	36803969	36822620	ENSG00000232677.2	LINC00665	0.979855	4.90541e-06	7.55281e-05
chr12	70636774	70748773	ENSG00000111596.7	CNOT2	0.978529	0.00126821	0.00734745
chr2	61414598	61697904	ENSG00000115464.10	USP34	0.976275	0.000639974	0.00420824
chr16	85805364	85833214	ENSG00000131148.4	EMC8	0.973923	0.0105227	0.039317
chr12	76438670	76478813	ENSG00000187109.9	NAP1L1	0.973723	3.02436e-06	4.9824e-05
chr5	54921673	55069022	ENSG00000177058.7	SLC38A9	0.973008	0.00085552	0.00531261
chr13	103249353	103331521	ENSG00000134900.7	TPP2	0.971429	0.0112804	0.0416069
chr13	53029564	53050763	ENSG00000136108.10	CKAP2	0.971234	0.000151426	0.00130369
chr14	35870717	35873955	ENSG00000100906.6	NFKBIA	0.969563	0.000698374	0.00449462
chr2	136499189	136542625	ENSG00000144224.12	UBXN4	0.969011	2.9152e-06	4.83547e-05
chr14	51098776	51135049	ENSG00000151748.10	SAV1	0.967203	0.0128715	0.0462674
chr4	40058446	40159872	ENSG00000078177.9	N4BP2	0.966658	0.0122879	0.0445665
chr10	18948334	18970568	ENSG00000165997.4	ARL5B	0.964716	0.00300808	0.0146363
chr7	6414154	6443608	ENSG00000136238.13	RAC1	0.962047	0.00232349	0.0119357
chr16	66965959	66968326	ENSG00000166595.7	FAM96B	0.960439	0.00502423	0.0220936
chr11	13409548	13484844	ENSG00000148925.6	BTBD10	0.959544	0.00418111	0.0190124
chr10	98592017	98740800	ENSG00000196233.7	LCOR	0.957891	0.00106019	0.00634844
chr12	26111962	26232825	ENSG00000123094.11	RASSF8	0.957451	1.06077e-05	0.000144204
chr7	141356528	141401953	ENSG00000257093.2	KIAA1147	0.956552	0.00203504	0.0107145
chr11	70116806	70230509	ENSG00000131626.11	PPFIA1	0.955797	1.45378e-05	0.000186701
chr3	113724680	113807269	ENSG00000151576.6	QTRTD1	0.955548	0.0134039	0.0477057
chr5	118373467	118584833	ENSG00000172869.10	DMXL1	0.953545	0.00304721	0.0147829
chr3	183353356	183402265	ENSG00000114796.11	KLHL24	0.951294	0.0010954	0.00653029
chr10	6130950	6159420	ENSG00000134453.11	RBM17	0.949927	0.00393442	0.0180749
chr20	43514317	43537173	ENSG00000166913.8	YWHAB	0.94851	2.76388e-07	6.62402e-06
chr4	35949843	36246131	ENSG00000047365.7	ARAP2	0.948059	0.000709925	0.00455513
chr8	141530255	141539600	ENSG00000259758.1	CASC7	0.944533	0.00425152	0.0192402
chr16	75600249	75611779	ENSG00000034713.3	GABARAPL2	0.941914	0.00111645	0.00663375
chr13	20532810	20665968	ENSG00000121741.12	ZMYM2	0.94166	0.00617803	0.0259361
chr6	80624529	80657297	ENSG00000118402.5	ELOVL4	0.939751	0.0103698	0.0388396
chr3	42642106	42690227	ENSG00000114857.13	NKTR	0.939327	0.00979617	0.0371094
chr3	101442769	101489406	ENSG00000182504.6	CEP97	0.93712	0.000338228	0.00250815
chr5	145583113	145718814	ENSG00000091009.6	RBM27	0.935503	0.000518135	0.00355173
chr19	50321539	50342073	ENSG00000104973.10	MED25	0.935473	0.00405585	0.0185516
chr8	74884672	74895018	ENSG00000175606.6	TMEM70	0.934268	0.00979	0.0370943
chr15	102161847	102192594	ENSG00000184277.8	TM2D3	0.933861	0.00271868	0.0134955
chr20	39657458	39753127	ENSG00000198900.5	TOP1	0.929543	0.000983683	0.00596502
chr12	50786166	50873787	ENSG00000161813.16	LARP4	0.928617	0.00025874	0.00201945
chr2	131805449	131851033	ENSG00000152102.13	FAM168B	0.928176	0.00283618	0.01394
chr21	30566392	31003071	ENSG00000156273.11	BACH1	0.926931	0.00977208	0.0370513
chr7	23221446	23240630	ENSG00000136243.12	NUPL2	0.926863	0.00899288	0.0348827
chr15	71457109	71457754	ENSG00000259781.1	RP11-673C5.1	0.926135	0.000932793	0.00570033
chr7	19735085	19748710	ENSG00000105849.5	TWISTNB	0.926031	6.12659e-07	1.32135e-05
chr17	45195069	45266788	ENSG00000004897.7	CDC27	0.925847	0.0109569	0.0406435
chr20	61569471	61576996	ENSG00000101193.6	GID8	0.925394	0.000784267	0.00494602
chr12	42632249	42853517	ENSG00000134283.13	PPHLN1	0.924957	1.20231e-05	0.000160232
chr15	67493371	67547533	ENSG00000103591.8	AAGAB	0.924024	0.0126432	0.0456017
chr13	41635410	41658137	ENSG00000120688.7	WBP4	0.923929	0.0045804	0.020428
chr9	95059640	95087918	ENSG00000198000.7	NOL8	0.923506	0.00130996	0.00752417
chr4	76862103	76912115	ENSG00000198301.7	SDAD1	0.922637	4.13173e-05	0.000443298
chr8	67974661	68108498	ENSG00000104218.9	CSPP1	0.921364	0.00253127	0.0128013
chr1	193028552	193060907	ENSG00000116747.8	TROVE2	0.920514	0.00166768	0.00913722
chr19	896503	913240	ENSG00000198858.5	R3HDM4	0.916679	0.007879	0.0314196
chr2	175212750	175260443	ENSG00000138433.11	CIR1	0.913825	0.00308967	0.014922
chr8	101162812	101166230	ENSG00000147669.6	POLR2K	0.912427	0.00141239	0.00802108
chr13	111530887	111567416	ENSG00000088448.10	ANKRD10	0.912227	0.000103626	0.000954195
chr1	200374068	200379184	ENSG00000162702.7	ZNF281	0.912056	0.0070941	0.0289403
chr10	32297938	32345359	ENSG00000170759.10	KIF5B	0.911615	0.00172318	0.00937161
chr6	13786789	13814800	ENSG00000050393.7	MCUR1	0.91122	0.00237701	0.0121554
chr1	231664399	231702270	ENSG00000116918.9	TSNAX	0.909859	0.000923608	0.00565643
chr17	71203492	71232892	ENSG00000133193.8	FAM104A	0.906649	0.00744051	0.0300092
chr13	28194903	28241548	ENSG00000186184.11	POLR1D	0.906328	0.000605954	0.00403303
chr1	70610488	70671303	ENSG00000066557.5	LRRC40	0.902919	0.0131814	0.0470917
chr11	125439112	125454575	ENSG00000149547.10	EI24	0.9004	0.000877768	0.00542865
chr7	79082198	79100524	ENSG00000234456.3	MAGI2-AS3	0.899781	0.00956256	0.036469
chr5	32531739	32604185	ENSG00000113387.7	SUB1	0.899051	0.0106694	0.0397774
chr21	37406839	37451687	ENSG00000185917.9	SETD4	0.899019	0.00117155	0.00689587
chr5	74969949	75013313	ENSG00000152359.10	POC5	0.896397	0.0141493	0.049691
chr14	57670518	57735726	ENSG00000070367.11	EXOC5	0.895077	0.000866405	0.00537209
chr6	150045451	150070801	ENSG00000120253.9	NUP43	0.8927	0.0100418	0.0377949
chr13	50273447	50367057	ENSG00000102753.5	KPNA3	0.892649	0.00103234	0.00620578
chr12	89813495	89919801	ENSG00000139323.9	POC1B	0.890413	0.00600443	0.0253139
chr5	137946656	138270723	ENSG00000044115.16	CTNNA1	0.889828	0.0034635	0.0163638
chr11	62327073	62342401	ENSG00000254772.5	EEF1G	0.889234	6.2069e-05	0.000627052
chr20	43595115	43708600	ENSG00000101109.7	STK4	0.888779	0.0116635	0.0427686
chr17	62502706	62538579	ENSG00000258890.2	CEP95	0.886654	0.00568347	0.024238
chr3	124944405	125094198	ENSG00000163848.14	ZNF148	0.886644	0.00254818	0.0128568
chr15	66797297	66842115	ENSG00000174442.7	ZWILCH	0.884639	0.00881405	0.0343406
chr12	27863706	27909228	ENSG00000061794.8	MRPS35	0.8807	0.000906012	0.00557283
chr1	172501489	172580971	ENSG00000094975.9	SUCO	0.880285	0.000441465	0.00312472
chr1	227177566	227506175	ENSG00000143776.14	CDC42BPA	0.878745	0.00187484	0.0100126
chr7	66460160	66704501	ENSG00000198874.8	TYW1	0.878112	0.00901641	0.0349283
chr15	72114632	72410918	ENSG00000066933.11	MYO9A	0.871646	0.00759287	0.0305098
chr4	48807229	48863834	ENSG00000109180.10	OCIAD1	0.871242	0.00349757	0.0164834
chr13	39612443	39624246	ENSG00000188811.8	NHLRC3	0.870319	0.00457497	0.0204103
chr6	100956070	101329248	ENSG00000112249.9	ASCC3	0.870288	0.000190618	0.00156862
chr3	179280668	179306196	ENSG00000136518.12	ACTL6A	0.869909	0.00654839	0.0271879
chr7	43648055	43769316	ENSG00000106603.13	COA1	0.869582	0.0114611	0.0421771
chr9	100263462	100364030	ENSG00000136842.9	TMOD1	0.869004	0.00895804	0.0347817
chr6	88384790	88411927	ENSG00000135334.8	AKIRIN2	0.867013	0.0020976	0.0109816
chr1	47124366	47184824	ENSG00000159658.6	EFCAB14	0.866988	0.00852981	0.0334716
chrX	135579238	135594505	ENSG00000102241.7	HTATSF1	0.86487	0.00031082	0.00233556
chrX	14891563	14940449	ENSG00000130150.7	MOSPD2	0.864639	0.00494935	0.021855
chr3	149530495	149679926	ENSG00000082996.15	RNF13	0.864475	0.00205299	0.0107814
chr5	70883115	70954531	ENSG00000131844.11	MCCC2	0.864446	0.00358617	0.0168168
chr8	124260696	124287781	ENSG00000165156.10	ZHX1	0.863892	0.00352448	0.0165779
chr4	87515468	87736324	ENSG00000163629.8	PTPN13	0.862468	0.00197848	0.0104679
chr15	41913422	42062141	ENSG00000174197.12	MGA	0.858458	0.00154684	0.00860868
chr20	33284722	33413452	ENSG00000198646.9	NCOA6	0.857688	0.0135509	0.0481079
chr20	1349622	1373806	ENSG00000088832.10	FKBP1A	0.856883	0.00511797	0.0224012
chr21	34914924	34949812	ENSG00000159140.13	SON	0.856481	0.00370484	0.0172445
chr11	17099277	17229530	ENSG00000011405.9	PIK3C2A	0.855777	0.000806101	0.00505978
chr3	12598513	12625212	ENSG00000075975.11	MKRN2	0.854211	0.000818547	0.00512787
chr15	65526798	65592956	ENSG00000138617.10	PARP16	0.852232	0.00476485	0.0211339
chr6	108362613	108487058	ENSG00000081087.10	OSTM1	0.848364	0.0132489	0.0472933
chr10	32094365	32217742	ENSG00000165322.13	ARHGAP12	0.848041	0.0129268	0.0463776
chr7	101458959	101927249	ENSG00000257923.5	CUX1	0.844594	0.012576	0.0453894
chr2	109335937	109402267	ENSG00000153201.11	RANBP2	0.841825	0.00273822	0.0135726
chr1	55532032	55680786	ENSG00000162402.8	USP24	0.840172	0.00160212	0.00886687
chr5	60169658	60240900	ENSG00000049167.9	ERCC8	0.835846	0.00964453	0.0366456
chr15	44719432	44821236	ENSG00000137770.9	CTDSPL2	0.835809	0.00868212	0.0339279
chr11	31531297	31805546	ENSG00000109911.13	ELP4	0.835637	0.0140435	0.0493964
chr3	196366646	196462878	ENSG00000163964.9	PIGX	0.835518	0.00856372	0.0335736
chr4	1984441	2043630	ENSG00000185049.8	NELFA	0.831584	0.00568309	0.024238
chr12	124456392	124499986	ENSG00000179195.11	ZNF664	0.830596	0.0116679	0.0427755
chr2	99953816	100017789	ENSG00000158417.6	EIF5B	0.829897	0.00130892	0.00752164
chr2	198318147	198340032	ENSG00000115520.4	COQ10B	0.824331	0.0129257	0.0463776
chr13	20207788	20247599	ENSG00000196199.9	MPHOSPH8	0.822961	0.00516667	0.0225329
chr10	112327449	112364394	ENSG00000108055.9	SMC3	0.822249	0.00416329	0.0189619
chr2	10182976	10194963	ENSG00000172059.6	KLF11	0.820211	0.00276754	0.013678
chr12	28286182	28732883	ENSG00000123106.6	CCDC91	0.819992	5.02941e-05	0.000524345
chr1	235294949	235491534	ENSG00000054267.16	ARID4B	0.81695	0.0132849	0.0473818
chr8	98656407	98740998	ENSG00000147649.5	MTDH	0.815787	0.0133729	0.0476456
chr4	153701089	153839615	ENSG00000164144.10	ARFIP1	0.8142	0.000463569	0.00323775
chr11	57435219	57468659	ENSG00000156599.6	ZDHHC5	0.813756	0.00771779	0.0308857
chr14	23938897	23979071	ENSG00000129460.11	NGDN	0.813203	0.00170702	0.00930763
chr1	114239453	114302111	ENSG00000116793.11	PHTF1	0.810568	0.00963524	0.0366383
chr11	8968841	8986558	ENSG00000175348.6	TMEM9B	0.810494	0.00552995	0.0237386
chr6	7389729	7418270	ENSG00000124784.4	RIOK1	0.808124	0.010283	0.0385574
chr13	31032884	31191734	ENSG00000189403.10	HMGB1	0.807132	0.00050144	0.00345627
chr2	208394461	208468155	ENSG00000118260.10	CREB1	0.799806	0.0001246	0.0011082
chr20	5917881	5931182	ENSG00000089195.10	TRMT6	0.795762	0.00340625	0.0161518
chr6	160210844	160219468	ENSG00000112110.5	MRPL18	0.791205	0.00563383	0.0240809
chr6	170884383	170893780	ENSG00000071994.6	PDCD2	0.786053	0.000235046	0.00186627
chr12	21654715	21671342	ENSG00000111711.5	GOLT1B	0.786052	0.00605964	0.0255022
chr12	124104953	124118313	ENSG00000111361.8	EIF2B1	0.774981	0.00946797	0.0362156
chr3	69068978	69101484	ENSG00000144747.10	TMF1	0.767809	0.00713486	0.0290536
chr2	8992820	9143942	ENSG00000143797.7	MBOAT2	0.761786	0.000828977	0.0051779
chr7	2767746	2883958	ENSG00000146535.9	GNA12	0.76117	0.00365385	0.0170775
chr7	27778950	27884183	ENSG00000106052.9	TAX1BP1	0.760008	9.385e-05	0.00088141
chr20	17922241	17949623	ENSG00000089006.12	SNX5	0.758445	0.000156341	0.00133718
chr8	74692332	74791145	ENSG00000104343.15	UBE2W	0.757423	0.000445061	0.00314231
chr13	80055287	80130210	ENSG00000102471.9	NDFIP2	0.756086	0.00565711	0.0241499
chr8	117858174	117887105	ENSG00000164754.8	RAD21	0.752696	0.00953287	0.0363911
chr9	33025209	33039905	ENSG00000086061.11	DNAJA1	0.74882	0.00963721	0.0366383
chr14	45672393	45722743	ENSG00000129534.9	MIS18BP1	0.748446	0.00322336	0.015427
chr1	246729746	246831886	ENSG00000162852.9	CNST	0.748103	0.00418484	0.0190242
chr3	157823644	158263519	ENSG00000174891.8	RSRC1	0.744886	0.00324291	0.0155031
chr1	151375200	151431941	ENSG00000143442.17	POGZ	0.742425	0.0137661	0.0487236
chr2	153508107	153574511	ENSG00000196504.11	PRPF40A	0.741446	0.000314904	0.00235997
chr12	22601517	22697480	ENSG00000111731.8	C2CD5	0.73142	0.0111639	0.0412838
chr6	10694928	10710015	ENSG00000111845.4	PAK1IP1	0.729546	0.006161	0.0258774
chr12	105567074	105630016	ENSG00000136044.7	APPL2	0.725202	0.0128009	0.0460723
chr10	180405	300577	ENSG00000015171.14	ZMYND11	0.724632	0.00405382	0.018548
chr19	8023463	8070543	ENSG00000066044.9	ELAVL1	0.724294	0.00256917	0.012939
chr7	148395006	148498128	ENSG00000055130.11	CUL1	0.72084	0.00804559	0.0319337
chr11	47487496	47587121	ENSG00000149187.13	CELF1	0.719865	0.00348464	0.0164407
chr12	49047184	49076021	ENSG00000139620.8	KANSL2	0.715257	0.01005	0.0378146
chr18	12785477	12929642	ENSG00000175354.14	PTPN2	0.714478	0.00136123	0.00777478
chr10	61786056	62493248	ENSG00000151150.16	ANK3	0.713247	0.00203341	0.0107118
chr19	34663409	34720420	ENSG00000257103.4	LSM14A	0.712121	0.00948395	0.0362589
chr4	164415594	164441691	ENSG00000198498.5	TMA16	0.711964	0.00508576	0.0222947
chr3	123616152	123680564	ENSG00000175455.10	CCDC14	0.711466	0.0130061	0.0466327
chr17	65821640	65980494	ENSG00000171634.12	BPTF	0.704527	0.0128774	0.046269
chr6	122764499	122792967	ENSG00000111897.6	SERINC1	0.702965	0.000693772	0.0044667
chr8	28351729	28431775	ENSG00000104290.6	FZD3	0.70262	0.00721477	0.0292946
chr16	24741016	24838953	ENSG00000090905.13	TNRC6A	0.701565	0.0108798	0.0404018
chr20	34359896	34538303	ENSG00000025293.11	PHF20	0.700513	0.0110784	0.0410493
chr5	79950467	80172279	ENSG00000113318.9	MSH3	0.696175	0.00375451	0.0174169
chr19	47616531	47713886	ENSG00000142230.7	SAE1	0.69379	0.00502301	0.0220936
chr1	63906441	64059392	ENSG00000142856.12	ITGB3BP	0.693573	0.0109551	0.0406435
chr5	36876861	37066515	ENSG00000164190.12	NIPBL	0.69078	0.0116172	0.0426451
chr6	13266774	13328815	ENSG00000145979.13	TBC1D7	0.690358	0.00841871	0.0331301
chr17	28442539	28513493	ENSG00000126653.11	NSRP1	0.680027	0.00148884	0.00834615
chr1	9789084	9884584	ENSG00000171603.12	CLSTN1	0.676854	0.00844216	0.0332045
chr10	92979908	93044088	ENSG00000180628.10	PCGF5	0.675865	0.00372783	0.0173135
chr16	50347398	50402845	ENSG00000166164.11	BRD7	0.675757	0.00227534	0.011731
chr19	52693292	52730687	ENSG00000105568.13	PPP2R1A	0.670234	0.00160541	0.00887925
chr15	42502730	42565861	ENSG00000103978.11	TMEM87A	0.666274	0.00429812	0.0194108
chr14	58894103	59015216	ENSG00000100578.10	KIAA0586	0.663527	0.0106787	0.0398033
chr10	88195013	88281572	ENSG00000062650.13	WAPAL	0.650367	0.00155259	0.00863501
chr17	73772515	73781974	ENSG00000132475.4	H3F3B	0.646505	0.0123053	0.0446071
chr4	77968311	77997158	ENSG00000118816.5	CCNI	0.64625	0.0111006	0.0410803
chr4	77870856	77961537	ENSG00000138758.7	SEPT11	0.642469	0.00595803	0.0251621
chr14	59655364	59838123	ENSG00000100592.11	DAAM1	0.607004	0.00229909	0.0118247
chr2	160569000	160627538	ENSG00000136536.10	2018-03-07	0.602042	0.011095	0.0410798
chr5	159828648	159848718	ENSG00000164609.5	SLU7	0.590115	0.00161357	0.00890985
chr3	128888327	128902765	ENSG00000169714.12	CNBP	0.535884	0.00745859	0.0300542
chr9	135251008	135282209	ENSG00000125482.8	TTF1	0.460784	0.0110963	0.0410798
chr21	45432200	45526433	ENSG00000160218.8	TRAPPC10	-0.55656	0.00523172	0.0227405
chr3	150259781	150321015	ENSG00000120742.6	SERP1	-0.567815	0.00932116	0.03583
chr1	23345941	23410182	ENSG00000004487.11	KDM1A	-0.577091	0.00951995	0.0363555
chr6	37321748	37362514	ENSG00000112130.12	RNF8	-0.593601	0.00393009	0.0180599
chr22	21903736	21978323	ENSG00000185651.10	UBE2L3	-0.63243	0.00307131	0.014846
chr11	122928197	122933938	ENSG00000109971.9	HSPA8	-0.63248	0.00825636	0.032572
chr5	178138593	178157703	ENSG00000169131.6	ZNF354A	-0.657514	0.00471821	0.020942
chr15	63796793	63886839	ENSG00000140455.12	USP3	-0.66311	0.0098594	0.0373073
chr5	133530025	133561833	ENSG00000113575.5	PPP2CA	-0.665481	0.00731106	0.0295934
chr5	140026643	140042064	ENSG00000113141.11	IK	-0.690697	0.0132456	0.0472913
chr6	44777054	45345690	ENSG00000196284.9	SUPT3H	-0.691289	0.0099617	0.0375769
chr17	40976402	40995774	ENSG00000131467.6	PSME3	-0.691378	0.00783176	0.0312975
chr13	22066836	22178353	ENSG00000165487.9	MICU2	-0.698777	0.00497511	0.0219345
chr4	54243810	55161439	ENSG00000145216.11	FIP1L1	-0.718854	0.00842458	0.0331431
chr10	103911933	103923627	ENSG00000166197.12	NOLC1	-0.719518	0.0137351	0.0486396
chr9	138824815	138853226	ENSG00000130560.4	UBAC1	-0.734543	0.00976386	0.0370321
chr1	25664408	25688852	ENSG00000183726.6	TMEM50A	-0.74784	0.00998136	0.0376427
chr5	34915481	34926101	ENSG00000113460.8	BRIX1	-0.749683	0.00838036	0.0329997
chr1	28525967	28559536	ENSG00000126698.6	DNAJC8	-0.754695	0.00999496	0.0376773
chr17	79476997	79490873	ENSG00000184009.5	ACTG1	-0.756343	0.000169328	0.00143093
chr6	34204650	34214008	ENSG00000137309.15	HMGA1	-0.758271	0.0132663	0.0473353
chr6	106632351	106773666	ENSG00000057663.8	ATG5	-0.758993	0.000672675	0.00437238
chr2	172778958	172848599	ENSG00000128708.8	HAT1	-0.767234	0.00812783	0.0321848
chr17	65334032	65362743	ENSG00000197170.5	PSMD12	-0.768959	0.00182778	0.00983014
chr10	22823778	23003484	ENSG00000150867.9	PIP4K2A	-0.775418	0.00871083	0.0340191
chr6	15523032	15663289	ENSG00000047579.15	DTNBP1	-0.776516	0.00369431	0.0172106
chr6	135281516	135424194	ENSG00000112339.10	HBS1L	-0.777354	0.00280926	0.0138559
chr13	98794816	99102027	ENSG00000152767.11	FARP1	-0.777445	0.00412984	0.0188247
chr6	166778407	166796486	ENSG00000060762.14	MPC1	-0.779885	0.00953355	0.0363911
chr15	58245622	58790065	ENSG00000128918.10	ALDH1A2	-0.786942	0.010913	0.0405075
chr17	62495734	62504317	ENSG00000108654.7	DDX5	-0.788663	0.0124157	0.0449243
chr10	11495945	11653753	ENSG00000148429.10	USP6NL	-0.792152	0.0137081	0.0485643
chr20	20015012	20036690	ENSG00000101343.10	CRNKL1	-0.79878	0.00711516	0.028998
chr1	8014351	8045565	ENSG00000116288.8	PARK7	-0.80663	0.00523145	0.0227405
chr1	165796768	165880855	ENSG00000143179.8	UCK2	-0.806748	0.000409588	0.00293215
chr1	35449523	35497569	ENSG00000163867.12	ZMYM6	-0.808122	0.0137309	0.0486348
chr17	13972813	14111994	ENSG00000006695.6	COX10	-0.80886	0.00615956	0.0258774
chr1	109289296	109352148	ENSG00000116266.6	STXBP3	-0.81037	0.00486269	0.0215116
chr9	136228325	136242970	ENSG00000148248.9	SURF4	-0.813862	0.000623063	0.0041178
chr12	1797740	1897844	ENSG00000006831.9	ADIPOR2	-0.824521	0.000616227	0.00408377
chr11	16634679	16778428	ENSG00000110696.5	C11orf58	-0.828186	0.000298051	0.00226674
chr17	21729601	21731762	ENSG00000263563.1	UBBP4	-0.830765	0.0125129	0.0452085
chr14	58466453	58764857	ENSG00000139971.11	C14orf37	-0.835073	0.00953927	0.0364047
chr9	121041	188979	ENSG00000172785.14	CBWD1	-0.840489	0.00503205	0.022114
chr15	66018392	66184329	ENSG00000103769.5	RAB11A	-0.844277	0.000988979	0.00598867
chr6	44187242	44201888	ENSG00000112759.12	SLC29A1	-0.845427	0.00601857	0.0253672
chr12	121200313	121342174	ENSG00000157837.11	SPPL3	-0.849334	0.00185049	0.00990654
chr18	12328943	12377313	ENSG00000141385.5	AFG3L2	-0.849519	0.00545096	0.0234932
chr15	25200133	25223729	ENSG00000273173.1	SNURF	-0.850071	0.00708371	0.0289355
chr14	20923350	20925927	ENSG00000100823.7	APEX1	-0.856362	0.0110833	0.0410495
chr3	128444965	128533639	ENSG00000075785.8	RAB7A	-0.860779	4.62384e-05	0.000490202
chr1	201924619	201939789	ENSG00000134375.6	TIMM17A	-0.863695	0.00129681	0.00747741
chr9	128024073	128129486	ENSG00000165219.17	GAPVD1	-0.876405	0.0116273	0.0426729
chr16	71762913	71843104	ENSG00000166747.8	AP1G1	-0.880861	0.000103525	0.000954195
chr1	68564142	68698803	ENSG00000116729.9	WLS	-0.882947	0.00125344	0.0072793
chr2	42396490	42559688	ENSG00000143924.14	EML4	-0.884091	0.00242186	0.0123401
chr10	51565108	51590734	ENSG00000138293.15	NCOA4	-0.885281	0.00376049	0.017427
chr10	82167585	82192753	ENSG00000122378.9	FAM213A	-0.886728	0.00898675	0.0348692
chr15	35147732	35262040	ENSG00000021776.6	AQR	-0.889966	0.0081799	0.0323155
chr9	88641061	88715088	ENSG00000135052.12	GOLM1	-0.891203	0.00192018	0.0102072
chr4	106603784	106817143	ENSG00000138785.10	INTS12	-0.892046	0.00689676	0.028329
chr13	41303432	41345309	ENSG00000102738.6	MRPS31	-0.89602	0.0040402	0.0184947
chr4	108910870	108956331	ENSG00000138796.11	HADH	-0.896189	0.00706068	0.0288694
chr11	111597632	111637151	ENSG00000137713.11	PPP2R1B	-0.896965	0.00316679	0.0152121
chr14	99864083	99947216	ENSG00000183576.8	SETD3	-0.904902	0.00183184	0.00984881
chr5	159436120	159492550	ENSG00000113312.6	TTC1	-0.90861	0.00591692	0.0250383
chr1	235294498	235324772	ENSG00000188739.10	RBM34	-0.911806	0.00928623	0.0357367
chr15	81239667	81282219	ENSG00000117899.6	MESDC2	-0.912368	0.0120289	0.0437871
chr20	17550508	17590564	ENSG00000125868.11	DSTN	-0.913486	0.000886853	0.00547884
chr12	65107225	65153227	ENSG00000135677.6	GNS	-0.915578	0.00631577	0.0263837
chr8	20054878	20084330	ENSG00000147416.6	ATP6V1B2	-0.91785	0.000168429	0.00142546
chr12	110436991	110477568	ENSG00000076513.12	ANKRD13A	-0.920954	0.00190024	0.0101139
chr1	87794151	87814606	ENSG00000143013.8	LMO4	-0.923297	0.00238073	0.012167
chr11	62623518	62656352	ENSG00000168003.12	SLC3A2	-0.924343	0.00456886	0.0203927
chr20	31290493	31331803	ENSG00000149600.7	COMMD7	-0.925931	0.00964562	0.0366456
chr5	137667624	137685416	ENSG00000120709.6	FAM53C	-0.935213	0.0018071	0.00973436
chr12	125549925	125627873	ENSG00000081760.12	AACS	-0.940133	0.0140362	0.0493964
chr17	30187923	30228784	ENSG00000108651.5	UTP6	-0.943107	0.0052847	0.022922
chr1	153946745	153950164	ENSG00000143543.10	JTB	-0.944506	0.00784483	0.0313424
chr2	70484518	70508323	ENSG00000116005.7	PCYOX1	-0.944896	0.00706925	0.0288975
chr3	158288952	158325041	ENSG00000178053.13	MLF1	-0.954093	0.00800384	0.0317978
chr15	40327940	40331389	ENSG00000140319.6	SRP14	-0.961725	0.00196887	0.0104333
chr17	1614805	1620468	ENSG00000186594.8	MIR22HG	-0.962182	0.0108295	0.0402593
chr2	228189867	228222550	ENSG00000168958.15	MFF	-0.962295	0.000658038	0.00429867
chr10	70748487	70776738	ENSG00000198954.4	KIAA1279	-0.965482	0.0053869	0.0232482
chr15	44096690	44117000	ENSG00000140259.6	MFAP1	-0.971768	0.000785894	0.0049526
chr17	44668035	44834830	ENSG00000073969.14	NSF	-0.972555	0.00862494	0.0337667
chr1	53679771	53686289	ENSG00000162384.9	C1orf123	-0.974097	0.00579975	0.0245978
chr16	67143861	67182442	ENSG00000125149.7	C16orf70	-0.976217	0.00136228	0.00777817
chr1	1321091	1334708	ENSG00000221978.7	CCNL2	-0.980809	0.0138159	0.048844
chr11	33719807	33757991	ENSG00000085063.10	CD59	-0.987396	0.000372641	0.00271116
chrX	153213004	153237258	ENSG00000172534.9	HCFC1	-0.989964	0.00252643	0.0127845
chr3	50357458	50365682	ENSG00000114383.5	TUSC2	-0.993158	0.000278958	0.00214518
chr2	37869032	37965611	ENSG00000163171.6	CDC42EP3	-0.994379	0.00177783	0.00960721
chr22	45704849	45737836	ENSG00000100376.7	FAM118A	-0.994994	0.00020527	0.00166734
chr12	53835389	53840429	ENSG00000205352.6	PRR13	-0.999468	0.00626674	0.0262114
chr2	181831975	181941312	ENSG00000170035.11	UBE2E3	-1.00282	0.00815038	0.0322514
chr13	111766906	111958084	ENSG00000102606.13	ARHGEF7	-1.00346	8.10319e-06	0.000115046
chr2	219081817	219119079	ENSG00000163466.11	ARPC2	-1.00394	0.0108022	0.0401839
chr17	27181956	27188085	ENSG00000132591.7	ERAL1	-1.00674	0.00269035	0.0133975
chr5	145492601	145562223	ENSG00000133706.13	LARS	-1.00677	0.00896851	0.0348064
chr6	14117872	14137149	ENSG00000112149.5	CD83	-1.00795	0.00196152	0.0103977
chr3	47324407	47388306	ENSG00000114648.7	KLHL18	-1.01463	0.00140411	0.00798472
chr12	4382938	4414516	ENSG00000118971.3	CCND2	-1.01583	0.0122476	0.04443
chr9	88879461	88897676	ENSG00000135070.9	ISCA1	-1.01808	0.00909657	0.0351825
chr15	29560353	29562033	ENSG00000185115.4	NDNL2	-1.01943	0.00114636	0.00677584
chr12	110928902	110939922	ENSG00000111237.14	VPS29	-1.02164	0.00171616	0.00934242
chr2	9613787	9636672	ENSG00000134330.14	IAH1	-1.02224	0.00392135	0.018038
chr12	112079950	112123790	ENSG00000089234.11	BRAP	-1.02552	0.00709509	0.0289403
chr6	150070579	150132556	ENSG00000120265.12	PCMT1	-1.0257	1.55825e-05	0.000197641
chr20	37101459	37207504	ENSG00000170471.10	RALGAPB	-1.02618	0.00865496	0.0338452
chr9	115513118	115643951	ENSG00000148158.12	SNX30	-1.02713	0.0112262	0.0414702
chr15	65950384	66084631	ENSG00000174485.10	DENND4A	-1.02782	0.00514164	0.0224642
chr22	32870663	32894818	ENSG00000100225.13	FBXO7	-1.02833	0.000277689	0.00213909
chr15	66782473	66790151	ENSG00000174446.8	SNAPC5	-1.02963	0.00739025	0.0298427
chr3	49396578	49450431	ENSG00000067560.6	RHOA	-1.03192	0.0121448	0.0441137
chr7	100612904	100662230	ENSG00000205277.5	MUC12	-1.0339	0.00996082	0.0375769
chr2	135213330	135476570	ENSG00000152128.13	TMEM163	-1.03523	0.0110347	0.0409054
chr3	139074442	139108574	ENSG00000184432.5	COPB2	-1.03696	0.00407376	0.0186091
chr2	58134786	58387055	ENSG00000028116.12	VRK2	-1.03738	0.00531272	0.02301
chr11	129939732	130014699	ENSG00000084234.12	APLP2	-1.03879	0.0030276	0.0147018
chr5	140698057	140700330	ENSG00000178913.5	TAF7	-1.03993	0.00922763	0.0355596
chr1	154554538	154600475	ENSG00000160710.11	ADAR	-1.04129	0.000101225	0.000936666
chr1	185014496	185071740	ENSG00000121481.6	RNF2	-1.04421	0.000294465	0.00224248
chr22	51195376	51239737	ENSG00000184319.11	AC002055.4	-1.04531	8.26502e-05	0.000796072
chr1	26798941	26802463	ENSG00000198830.6	HMGN2	-1.04835	0.00178485	0.00963897
chr17	79869815	79879199	ENSG00000187531.9	SIRT7	-1.0538	0.000893758	0.00551132
chr10	51592080	51623365	ENSG00000138297.9	TIMM23	-1.05758	0.00561888	0.0240272
chr8	97505579	97624000	ENSG00000169439.7	SDC2	-1.05896	0.00459983	0.0204985
chr3	57994127	58157982	ENSG00000136068.10	FLNB	-1.05932	0.00130833	0.00752077
chr6	4115923	4135831	ENSG00000198721.8	ECI2	-1.06051	0.00503776	0.0221244
chr14	67826714	67853233	ENSG00000134001.8	EIF2S1	-1.06348	0.000607796	0.00404363
chr14	55738021	55828636	ENSG00000178974.5	FBXO34	-1.06591	6.00826e-05	0.000610258
chr15	48623208	48635570	ENSG00000128951.9	DUT	-1.06688	0.0029712	0.0144985
chr8	104033291	104085279	ENSG00000155097.7	ATP6V1C1	-1.06746	0.000244376	0.00192682
chr15	74833518	74890472	ENSG00000179361.13	ARID3B	-1.06852	0.00463747	0.02065
chr15	99192200	99507759	ENSG00000140443.9	IGF1R	-1.07039	0.0111793	0.0413238
chr5	52391509	52405893	ENSG00000164172.14	MOCS2	-1.07156	0.000149187	0.00128572
chr11	57174427	57195053	ENSG00000134802.13	SLC43A3	-1.0731	0.00172161	0.00936609
chr16	30662038	30667761	ENSG00000156858.7	PRR14	-1.07419	0.0118363	0.0432153
chr19	1609291	1652604	ENSG00000071564.10	TCF3	-1.07516	0.0042985	0.0194108
chr16	57279010	57287516	ENSG00000102931.3	ARL2BP	-1.07903	0.000199684	0.00163371
chr2	85198216	85286595	ENSG00000176407.13	KCMF1	-1.08265	0.00733979	0.0296955
chr6	30695486	30710510	ENSG00000137312.10	FLOT1	-1.08474	0.00145125	0.00818962
chr7	93592074	93633694	ENSG00000105829.7	BET1	-1.08835	0.0106884	0.0398255
chr16	31102163	31107301	ENSG00000167397.10	VKORC1	-1.0895	0.00321653	0.0154082
chr2	44001178	44037149	ENSG00000138036.14	DYNC2LI1	-1.09019	0.0102475	0.038441
chr11	105921825	105948492	ENSG00000182359.10	KBTBD3	-1.09204	0.00446681	0.0200236
chr19	571297	583493	ENSG00000172270.14	BSG	-1.09229	1.69186e-05	0.000212291
chr19	47906381	47922780	ENSG00000105419.13	MEIS3	-1.09378	0.000785844	0.0049526
chr1	212537273	212588243	ENSG00000065600.8	TMEM206	-1.09494	0.00227318	0.011727
chr4	84377085	84390888	ENSG00000163319.6	MRPS18C	-1.09616	0.000173267	0.00145623
chr6	160146617	160177351	ENSG00000146457.10	WTAP	-1.09777	0.000302551	0.00228864
chr12	110367607	110434194	ENSG00000139436.16	GIT2	-1.09849	0.00321911	0.0154136
chr11	9002123	9025596	ENSG00000175352.6	NRIP3	-1.1001	0.00517283	0.0225511
chr11	34937376	35042138	ENSG00000110435.7	PDHX	-1.1051	0.000142402	0.00124113
chr6	36935917	36954074	ENSG00000137409.14	MTCH1	-1.10569	0.0100393	0.0377949
chr4	99916771	99983964	ENSG00000164024.7	METAP1	-1.1081	0.0110831	0.0410495
chr1	115110178	115124260	ENSG00000116752.5	BCAS2	-1.11007	0.000756571	0.00479454
chr19	46286205	46296060	ENSG00000185800.7	DMWD	-1.11032	0.00913072	0.0352824
chr7	157128075	157210133	ENSG00000105993.10	DNAJB6	-1.11067	3.26114e-08	1.0615e-06
chr2	228336868	228425930	ENSG00000173744.13	AGFG1	-1.1157	3.92888e-05	0.000423266
chr1	154192655	154243986	ENSG00000143569.14	UBAP2L	-1.11722	0.0012565	0.00729258
chr1	28562620	28573417	ENSG00000130770.13	ATPIF1	-1.11822	0.00442276	0.0198766
chr2	110969106	111002997	ENSG00000175701.6	LINC00116	-1.12049	0.00892817	0.0346975
chr16	30454952	30457502	ENSG00000179918.15	SEPHS2	-1.12131	0.00683813	0.0281086
chr13	50486842	50510626	ENSG00000123178.10	SPRYD7	-1.12223	0.0074421	0.0300092
chr11	59341871	59383617	ENSG00000110048.7	OSBP	-1.12349	2.33693e-05	0.000277696
chr19	33864236	33873592	ENSG00000153879.4	CEBPG	-1.12361	7.37651e-05	0.000727015
chr9	125026882	125085743	ENSG00000148187.13	MRRF	-1.12382	0.00154121	0.00858297
chr17	74385532	74449288	ENSG00000175931.8	UBE2O	-1.1244	0.00899651	0.0348827
chr1	31732417	31769662	ENSG00000060688.8	SNRNP40	-1.12581	0.000140416	0.00122818
chr1	11333263	11356106	ENSG00000120942.9	UBIAD1	-1.12773	0.00571164	0.0243398
chr2	128603840	128615731	ENSG00000144231.6	POLR2D	-1.12805	0.00960475	0.0365615
chr5	137475455	137514675	ENSG00000112983.13	BRD8	-1.12858	6.08854e-06	9.04583e-05
chr10	103113820	103317078	ENSG00000166167.13	BTRC	-1.12913	9.98102e-05	0.000928434
chr15	42783431	42837547	ENSG00000092531.5	SNAP23	-1.12956	0.00288423	0.0141392
chr5	118788138	118972894	ENSG00000133835.10	HSD17B4	-1.13036	0.00170983	0.00931396
chr8	102698771	103137135	ENSG00000104490.13	NCALD	-1.13727	0.00619307	0.0259799
chr22	24313554	24322660	ENSG00000099977.9	DDT	-1.13918	0.00976483	0.0370321
chr6	24667263	24705293	ENSG00000112304.6	ACOT13	-1.13962	0.00249631	0.0126585
chr11	71817424	71823826	ENSG00000110200.4	ANAPC15	-1.14192	0.012579	0.0453894
chr17	55015548	55038415	ENSG00000121058.4	COIL	-1.14511	0.00167885	0.00918359
chr7	12726481	12730559	ENSG00000122644.8	ARL4A	-1.14579	2.90586e-07	6.92828e-06
chr2	70523107	70529222	ENSG00000035141.3	FAM136A	-1.14644	1.70546e-05	0.000213523
chr16	71893583	71929239	ENSG00000102984.10	ZNF821	-1.14654	0.00759324	0.0305098
chr3	37094117	37225180	ENSG00000093167.13	LRRFIP2	-1.14971	0.00260651	0.0130765
chr10	95066186	95242074	ENSG00000138119.12	MYOF	-1.15013	0.000776239	0.00490451
chrX	77385245	77395203	ENSG00000187325.4	TAF9B	-1.15269	0.00104775	0.00628533
chr11	118620034	118661858	ENSG00000110367.7	DDX6	-1.15333	0.00516399	0.0225328
chr11	89057524	89322779	ENSG00000086991.8	NOX4	-1.15734	0.00833047	0.0328338
chr6	88224096	88299721	ENSG00000146282.13	RARS2	-1.1593	0.000291722	0.0022236
chr10	1095478	1178237	ENSG00000047056.10	WDR37	-1.16067	0.00262481	0.0131306
chr12	110890289	110907073	ENSG00000111231.4	GPN3	-1.16157	0.000216249	0.00173655
chr5	134074191	134087847	ENSG00000164615.3	CAMLG	-1.16216	6.18942e-06	9.15559e-05
chr16	14726672	14763093	ENSG00000103429.6	BFAR	-1.16485	7.95562e-05	0.000770649
chrX	110909043	111003877	ENSG00000101901.6	ALG13	-1.16612	0.00204521	0.0107516
chr12	92536286	92539673	ENSG00000133639.3	BTG1	-1.16815	0.000454619	0.00318896
chr11	47586888	47606114	ENSG00000213619.5	NDUFS3	-1.17026	7.94905e-05	0.000770522
chr22	22051833	22090123	ENSG00000100027.10	YPEL1	-1.17085	0.00116731	0.00687568
chr17	58511039	58513357	ENSG00000213228.5	RPL12P38	-1.1723	0.00805875	0.0319689
chr1	171750788	171783163	ENSG00000010165.15	METTL13	-1.17377	0.0123527	0.0447252
chr8	26149007	26230196	ENSG00000221914.4	PPP2R2A	-1.1765	0.00417678	0.0189988
chr10	12207324	12238143	ENSG00000165609.8	NUDT5	-1.17696	0.00153198	0.00854354
chr17	76783463	76837523	ENSG00000055483.15	USP36	-1.17714	0.00401696	0.0184042
chr2	3501132	3523507	ENSG00000182551.9	ADI1	-1.1783	0.00705598	0.0288595
chr22	24236191	24237414	ENSG00000240972.1	MIF	-1.17882	0.00135196	0.0077375
chr9	37485932	37503694	ENSG00000137054.11	POLR1E	-1.18324	0.00882946	0.0343927
chr5	133706870	133727683	ENSG00000119048.3	UBE2B	-1.18536	0.000522329	0.0035747
chr17	71228372	71245091	ENSG00000141219.11	C17orf80	-1.1869	0.0138652	0.0489876
chr7	99046098	99063954	ENSG00000241468.3	ATP5J2	-1.18743	0.00155515	0.0086464
chr9	135766735	135820020	ENSG00000165699.9	TSC1	-1.18839	0.000389375	0.00281119
chr7	115850547	115898837	ENSG00000135269.13	TES	-1.18914	0.000486301	0.00337168
chr6	52128807	52149679	ENSG00000112118.13	MCM3	-1.19011	0.00585596	0.0248051
chr7	32524951	32534895	ENSG00000106355.5	LSM5	-1.19047	0.00287569	0.0141055
chr15	34376218	34394149	ENSG00000134153.5	EMC7	-1.19192	0.00885567	0.0344789
chr15	75628232	75634268	ENSG00000140365.11	COMMD4	-1.19338	0.0123678	0.0447605
chr7	27870192	28220362	ENSG00000153814.7	JAZF1	-1.19489	4.91332e-05	0.000514458
chr2	191829084	191885686	ENSG00000115415.14	STAT1	-1.19496	5.89603e-05	0.000600658
chr15	69591286	69700119	ENSG00000137819.9	PAQR5	-1.19652	0.00185076	0.00990654
chr17	38781214	38804760	ENSG00000073584.14	SMARCE1	-1.19847	4.25955e-06	6.67973e-05
chr15	78285747	78287631	ENSG00000259792.1	RP11-114H24.6	-1.20051	0.0135654	0.0481494
chr17	41561233	41621831	ENSG00000067596.6	DHX8	-1.20151	0.00287502	0.0141055
chr7	36893961	37488852	ENSG00000155849.11	ELMO1	-1.20561	0.00564137	0.0240949
chr7	150904923	150924316	ENSG00000033050.3	ABCF2	-1.20982	0.00130373	0.00749945
chr1	167885967	167906278	ENSG00000143158.6	MPC2	-1.21035	0.000256367	0.00200829
chr19	56988619	57012035	ENSG00000166770.6	ZNF667-AS1	-1.21258	0.00844738	0.0332174
chr9	117164360	117267730	ENSG00000095397.9	DFNB31	-1.21833	0.00960254	0.0365615
chr12	56551945	56557280	ENSG00000092841.14	MYL6	-1.21962	0.00543532	0.0234392
chr4	53578597	53586518	ENSG00000226950.2	DANCR	-1.22029	0.0136841	0.0484996
chr10	14880163	14913740	ENSG00000187522.9	HSPA14	-1.22301	0.00468624	0.0208233
chr10	131265448	131566271	ENSG00000170430.9	MGMT	-1.22366	0.0089252	0.0346939
chr17	40023161	40086795	ENSG00000131473.12	ACLY	-1.22596	0.000302326	0.00228796
chr20	627259	634014	ENSG00000271303.1	SRXN1	-1.22997	0.00227897	0.0117461
chr14	67761088	67826982	ENSG00000100554.7	ATP6V1D	-1.23084	3.92491e-05	0.000423251
chr3	149682691	149768575	ENSG00000070087.9	PFN2	-1.23185	0.0107708	0.0400936
chr14	78174414	78227447	ENSG00000119705.5	SLIRP	-1.2336	0.00170509	0.00930763
chrX	14026398	14048012	ENSG00000046647.9	GEMIN8	-1.23433	0.0127094	0.0457915
chr11	115039938	115375675	ENSG00000182985.12	CADM1	-1.23848	0.00255298	0.0128651
chr1	25549170	25558993	ENSG00000117614.5	SYF2	-1.23862	0.000674314	0.00437968
chr15	90808891	90816463	ENSG00000182768.7	NGRN	-1.23881	0.000258745	0.00201945
chr10	15139179	15181817	ENSG00000152464.10	RPP38	-1.23919	0.0033599	0.0159777
chr12	133302254	133338474	ENSG00000176915.10	ANKLE2	-1.23955	0.00205965	0.010808
chr8	19171128	19253729	ENSG00000104611.7	SH2D4A	-1.24221	0.0120887	0.0439384
chr9	139743176	139745488	ENSG00000054148.13	PHPT1	-1.24489	0.00942015	0.0361209
chr19	54606036	54612564	ENSG00000170906.11	NDUFA3	-1.24577	0.00504659	0.0221426
chr6	155153831	155578857	ENSG00000146426.13	TIAM2	-1.24814	0.00771309	0.0308815
chr10	92631473	92668312	ENSG00000148688.9	RPP30	-1.2489	6.89024e-05	0.000685868
chr7	102984701	103009842	ENSG00000161057.6	PSMC2	-1.24934	0.00140862	0.00800233
chr4	103790135	103810399	ENSG00000145354.5	CISD2	-1.25307	0.0030287	0.0147029
chr1	33402046	33430286	ENSG00000116514.12	RNF19B	-1.25381	0.0140689	0.0494396
chr15	102193801	102264807	ENSG00000185418.11	TARSL2	-1.25553	0.00618409	0.0259551
chr22	36863083	36878077	ENSG00000100348.5	TXN2	-1.25893	0.000788063	0.00496442
chr20	18488137	18542059	ENSG00000101310.10	SEC23B	-1.26074	0.000504935	0.00347107
chr17	28804380	28854610	ENSG00000108587.10	GOSR1	-1.26146	0.00223963	0.0115751
chrX	148678216	148713568	ENSG00000155984.10	TMEM185A	-1.26235	0.00204922	0.0107649
chr3	44956749	45017677	ENSG00000163812.9	ZDHHC3	-1.26432	0.00513283	0.0224373
chr20	34291531	34330234	ENSG00000131051.16	RBM39	-1.26552	0.0021274	0.0111136
chr11	66384097	66434153	ENSG00000173933.15	RBM4	-1.26571	0.00459201	0.020474
chr17	5389605	5394134	ENSG00000167842.11	MIS12	-1.26592	0.00324236	0.0155031
chr14	65877310	66210839	ENSG00000033170.12	FUT8	-1.26631	0.00771763	0.0308857
chr14	103851729	103970168	ENSG00000075413.13	MARK3	-1.26658	2.26316e-06	3.87526e-05
chr19	13033293	13044851	ENSG00000179115.6	FARSA	-1.26788	0.00275618	0.0136303
chr2	224839829	224904036	ENSG00000135919.8	SERPINE2	-1.27043	4.90063e-05	0.000513446
chr1	16010827	16061264	ENSG00000116786.7	PLEKHM2	-1.27058	0.000147019	0.00127092
chr18	54264439	54318831	ENSG00000091164.8	TXNL1	-1.27069	0.00152678	0.00852066
chr9	140083099	140084822	ENSG00000176101.7	SSNA1	-1.27104	0.000800596	0.00503402
chr14	70078313	70181859	ENSG00000100647.7	KIAA0247	-1.27126	0.00377136	0.0174725
chr1	54649714	54691137	ENSG00000116221.11	MRPL37	-1.27171	7.01634e-05	0.000697601
chr10	112631565	112659764	ENSG00000150593.11	PDCD4	-1.27352	0.000138884	0.00121798
chrX	77154935	77162870	ENSG00000131174.4	COX7B	-1.27712	0.00316415	0.0152037
chr12	10851683	10875911	ENSG00000060138.8	YBX3	-1.27785	5.16682e-05	0.000535052
chr18	21572737	21715574	ENSG00000168234.8	TTC39C	-1.28006	9.36922e-06	0.000129867
chr19	51848423	51869672	ENSG00000105379.5	ETFB	-1.28278	0.00425165	0.0192402
chr17	1553923	1588176	ENSG00000174231.12	PRPF8	-1.28299	3.41036e-05	0.000374675
chr4	4349867	4420785	ENSG00000168824.10	NSG1	-1.28436	2.34312e-07	5.76496e-06
chr2	27293340	27294641	ENSG00000228474.1	OST4	-1.28467	0.00367836	0.0171637
chr1	222841355	222886552	ENSG00000186063.8	AIDA	-1.28627	0.00215444	0.011226
chr18	39535171	39667794	ENSG00000078142.7	PIK3C3	-1.28848	0.000968264	0.00589161
chr17	64298754	64806861	ENSG00000154229.7	PRKCA	-1.2885	0.0121873	0.0442397
chr16	15737124	15820210	ENSG00000072864.8	NDE1	-1.28903	0.00382577	0.0176908
chrX	16737755	16783459	ENSG00000169895.5	SYAP1	-1.29051	0.00239028	0.0122085
chr21	45285067	45406417	ENSG00000160216.14	AGPAT3	-1.29213	0.00253265	0.0128029
chr17	73201754	73231853	ENSG00000125450.6	NUP85	-1.29727	0.000782685	0.00493787
chr9	131314866	131395941	ENSG00000197694.9	SPTAN1	-1.29812	1.04581e-06	2.05667e-05
chr15	75136071	75165706	ENSG00000140497.12	SCAMP2	-1.2987	0.00854419	0.0335203
chr9	139702374	139735639	ENSG00000196642.11	RABL6	-1.29922	0.00545346	0.0234935
chr3	196195654	196230639	ENSG00000163961.4	RNF168	-1.3033	0.000582007	0.00391205
chr16	16043434	16236931	ENSG00000103222.14	ABCC1	-1.30439	0.0140424	0.0493964
chr1	6694228	6761984	ENSG00000007923.11	DNAJC11	-1.30454	0.00378429	0.0175181
chr7	99918615	99939531	ENSG00000078319.7	PMS2P1	-1.30495	0.00511162	0.0223792
chr21	27011584	27089874	ENSG00000154721.10	JAM2	-1.3078	0.00555394	0.0237994
chr12	57031959	57039798	ENSG00000110955.4	ATP5B	-1.30782	0.000449558	0.00316412
chr5	137890571	137911133	ENSG00000113013.8	HSPA9	-1.31116	0.000339045	0.00251311
chr10	14920819	14946314	ENSG00000152455.11	SUV39H2	-1.31425	0.00926324	0.0356725
chr22	32340447	32353590	ENSG00000128245.10	YWHAH	-1.31507	0.00124704	0.00724462
chr11	77779350	77791265	ENSG00000151366.8	NDUFC2	-1.31604	0.000825939	0.00516654
chr2	180306709	180726232	ENSG00000144331.14	ZNF385B	-1.31729	0.00260609	0.0130765
chr20	54967427	54979518	ENSG00000101138.7	CSTF1	-1.31826	0.0104972	0.0392369
chr17	78234665	78372586	ENSG00000173821.15	RNF213	-1.31897	0.00605044	0.0254888
chr3	196281056	196295545	ENSG00000185798.6	WDR53	-1.31944	0.00249742	0.0126604
chr2	219138915	219157309	ENSG00000135926.8	TMBIM1	-1.32186	0.00237812	0.0121574
chr6	97337189	97345757	ENSG00000123545.5	NDUFAF4	-1.32237	0.00164115	0.00902395
chr2	26149471	26205618	ENSG00000084731.9	KIF3C	-1.32287	0.0131162	0.0469281
chr5	54603588	54721409	ENSG00000039123.11	SKIV2L2	-1.32491	0.00056904	0.00384317
chr6	42712219	42714558	ENSG00000124659.5	TBCC	-1.32648	0.000853068	0.00530103
chr15	72491370	72524164	ENSG00000067225.13	PKM	-1.32682	0.000412576	0.00295105
chr10	133747955	133773331	ENSG00000175470.14	PPP2R2D	-1.33107	0.00145259	0.00819172
chr12	56109820	56113871	ENSG00000135441.3	BLOC1S1	-1.33276	0.00871307	0.0340191
chr18	9102628	9134343	ENSG00000178127.8	NDUFV2	-1.33345	3.85822e-06	6.18775e-05
chr14	50065415	50081390	ENSG00000165501.12	LRR1	-1.3353	0.00252279	0.0127699
chrX	74273115	74376567	ENSG00000131269.11	ABCB7	-1.34591	0.000970784	0.0059027
chr3	120315156	120321347	ENSG00000065518.7	NDUFB4	-1.3465	0.00580771	0.0246192
chr12	62102040	62672931	ENSG00000198673.6	FAM19A2	-1.34659	0.00768163	0.0307992
chr1	155657751	155708801	ENSG00000132676.11	DAP3	-1.34681	8.9156e-06	0.000124598
chr15	34432875	34502297	ENSG00000134152.6	KATNBL1	-1.34683	8.98984e-05	0.000850422
chr13	103497194	103528345	ENSG00000134899.13	ERCC5	-1.34701	4.1122e-06	6.48465e-05
chr7	137065783	137531838	ENSG00000157680.11	DGKI	-1.34791	0.00140823	0.00800233
chr14	50359810	50361490	ENSG00000165527.5	ARF6	-1.351	0.0128612	0.0462601
chrX	117861535	117928502	ENSG00000131724.6	IL13RA1	-1.35347	0.0069846	0.0286136
chr1	41157320	41237275	ENSG00000066136.15	NFYC	-1.35687	0.000450994	0.00316967
chr3	66119285	66438540	ENSG00000144741.13	SLC25A26	-1.35793	6.45458e-05	0.000647444
chr4	140188034	140223705	ENSG00000109390.7	NDUFC1	-1.362	0.00066526	0.00433416
chr4	84457067	84527028	ENSG00000138678.6	AGPAT9	-1.36248	0.001075	0.00642798
chr3	58703092	59035810	ENSG00000163689.14	C3orf67	-1.36366	0.000952275	0.00580891
chr2	65297835	65357240	ENSG00000138069.12	RAB1A	-1.36388	6.36261e-06	9.35463e-05
chr22	41220539	41253026	ENSG00000100380.8	ST13	-1.36538	6.8224e-05	0.000679914
chr5	133737778	133747589	ENSG00000237190.3	CDKN2AIPNL	-1.3659	0.000298686	0.00226953
chr7	132469629	132766848	ENSG00000106554.7	CHCHD3	-1.36623	9.44856e-05	0.000886397
chr17	2225797	2240801	ENSG00000167721.6	TSR1	-1.36872	0.00130102	0.00749075
chr12	12628829	12715317	ENSG00000111266.4	DUSP16	-1.36925	0.000735968	0.00468499
chr6	31765173	31774761	ENSG00000204392.6	LSM2	-1.37005	0.00281263	0.0138609
chr16	56764017	56878797	ENSG00000102900.8	NUP93	-1.37016	7.469e-07	1.56314e-05
chr19	19101697	19144832	ENSG00000064607.12	SUGP2	-1.37052	4.93915e-05	0.000516205
chr19	47341393	47354249	ENSG00000042753.7	AP2S1	-1.37097	0.000127032	0.00112805
chr17	47865917	47906458	ENSG00000136504.7	KAT7	-1.37165	0.0013184	0.00756611
chr7	74071994	74175026	ENSG00000077809.8	GTF2I	-1.37175	0.00174553	0.00946887
chr12	50505762	50514240	ENSG00000178449.4	COX14	-1.37239	0.000514403	0.003529
chr15	55609382	55611359	ENSG00000225973.3	RP11-139H15.1	-1.37327	0.00385738	0.0178074
chr19	5623046	5668489	ENSG00000160633.8	SAFB	-1.37424	0.00526257	0.0228629
chr5	76721795	76916436	ENSG00000164253.8	WDR41	-1.37448	8.62842e-07	1.7644e-05
chr19	1597171	1605480	ENSG00000127540.7	UQCR11	-1.37512	0.0053127	0.02301
chr17	73257755	73262454	ENSG00000125445.6	MRPS7	-1.37619	0.000446426	0.00314801
chr14	68286496	69196935	ENSG00000182185.14	RAD51B	-1.37927	1.86874e-05	0.000229224
chr19	58038693	58068910	ENSG00000121406.4	ZNF549	-1.37959	0.00991182	0.0374555
chr10	103330317	103369425	ENSG00000166171.8	DPCD	-1.37963	1.15761e-06	2.23252e-05
chr1	43849588	43855479	ENSG00000159479.12	MED8	-1.38573	0.000279459	0.00214685
chr1	153634512	153643524	ENSG00000143621.12	ILF2	-1.38587	2.96688e-06	4.90679e-05
chr10	51942538	52008370	ENSG00000188611.10	ASAH2	-1.38994	0.00678686	0.0279385
chr19	11649532	11661138	ENSG00000130176.3	CNN1	-1.39109	0.000154985	0.00132826
chr5	34905369	34919094	ENSG00000113456.14	RAD1	-1.39369	0.000268114	0.00207917
chr6	34759857	34850915	ENSG00000065060.12	UHRF1BP1	-1.39519	0.00331432	0.0158043
chr5	77781038	78065844	ENSG00000145685.9	LHFPL2	-1.396	0.00642089	0.0267766
chr8	124232196	124253638	ENSG00000189376.7	C8orf76	-1.39745	0.00334215	0.0159146
chr1	167690429	167761156	ENSG00000197965.7	MPZL1	-1.39936	0.000855558	0.00531261
chr12	109886461	109915349	ENSG00000110906.8	KCTD10	-1.40208	1.77578e-06	3.18303e-05
chr7	89964537	90020769	ENSG00000105793.11	GTPBP10	-1.40233	0.0105434	0.0393597
chr12	58325311	58329958	ENSG00000257698.1	RP11-620J15.3	-1.4033	0.0118544	0.0432628
chr7	24737972	24809244	ENSG00000105928.9	DFNA5	-1.40441	0.0064536	0.0268602
chr12	56665483	56694176	ENSG00000062485.14	CS	-1.40542	2.66694e-05	0.00030987
chrX	18910418	19002716	ENSG00000044446.7	PHKA2	-1.40701	0.00305525	0.0148106
chr15	49398268	49447858	ENSG00000166200.10	COPS2	-1.40758	6.33331e-05	0.000637922
chr2	200794698	200820459	ENSG00000162971.6	TYW5	-1.40805	0.00642496	0.026787
chr6	159057506	159065771	ENSG00000146425.6	DYNLT1	-1.40902	0.000834723	0.00520612
chr10	5807186	5884095	ENSG00000057608.12	GDI2	-1.40977	1.52005e-05	0.000194035
chr16	27470876	27561234	ENSG00000077235.13	GTF3C1	-1.4115	7.16341e-05	0.000710973
chr19	50410082	50433020	ENSG00000213024.6	NUP62	-1.41153	0.000107226	0.000982006
chr14	65381203	65528521	ENSG00000125954.8	CHURC1-FNTB	-1.41235	0.0104607	0.039137
chr3	32726637	32815367	ENSG00000182973.14	CNOT10	-1.41296	0.000390358	0.00281442
chr6	31847536	31865464	ENSG00000204371.7	EHMT2	-1.41622	0.00203532	0.0107145
chr19	37498759	37621216	ENSG00000197050.6	ZNF420	-1.41917	0.000989162	0.00598867
chr16	72078188	72128330	ENSG00000140830.4	TXNL4B	-1.4212	0.000234121	0.00186417
chr16	451826	462487	ENSG00000242612.2	DECR2	-1.4217	0.0089374	0.0347174
chr11	94439597	94609918	ENSG00000166025.13	AMOTL1	-1.42393	0.000158236	0.00135134
chr12	48357352	48362661	ENSG00000134291.7	TMEM106C	-1.42564	0.000181418	0.00150969
chr1	38032417	38061536	ENSG00000134697.8	GNL2	-1.4268	0.000504402	0.00346961
chr2	202484907	202508293	ENSG00000155755.14	TMEM237	-1.42829	0.0105928	0.0395264
chr19	42724423	42732353	ENSG00000167625.6	ZNF526	-1.4283	0.00306987	0.014846
chr12	49329506	49351334	ENSG00000134287.5	ARF3	-1.42853	9.9685e-06	0.000136942
chr20	10381657	10414870	ENSG00000125863.13	MKKS	-1.4287	0.00429046	0.01939
chr3	46616045	46668033	ENSG00000241186.3	TDGF1	-1.43181	0.00233994	0.0119984
chr17	46970127	46973233	ENSG00000159199.9	ATP5G1	-1.43279	0.00153267	0.00854385
chr20	5107432	5178533	ENSG00000101290.9	CDS2	-1.43328	4.65468e-07	1.04511e-05
chr2	196998290	197041227	ENSG00000081320.6	STK17B	-1.43377	0.00199347	0.0105373
chr10	118643742	118886097	ENSG00000187164.13	KIAA1598	-1.4355	0.0091973	0.0354911
chr2	111395275	111435691	ENSG00000169679.10	BUB1	-1.43656	8.01064e-05	0.000775094
chr22	51205929	51222091	ENSG00000079974.13	RABL2B	-1.43677	1.41213e-05	0.00018292
chr2	203499901	203634480	ENSG00000138439.10	FAM117B	-1.43849	0.000370778	0.00270109
chr9	139776364	139821059	ENSG00000127191.13	TRAF2	-1.43916	0.000883463	0.00546188
chr12	6643093	6647537	ENSG00000111640.10	GAPDH	-1.43933	0.00253023	0.0127999
chr22	17565844	17596583	ENSG00000177663.9	IL17RA	-1.43936	0.000842929	0.00524572
chr18	56529832	56653712	ENSG00000074657.9	ZNF532	-1.43945	0.000298927	0.00227034
chr5	145967936	146464347	ENSG00000156475.14	PPP2R2B	-1.43972	0.0138322	0.0488915
chr14	55033815	55260033	ENSG00000020577.9	SAMD4A	-1.44036	0.00437772	0.0196899
chr22	19437433	19466738	ENSG00000070010.14	UFD1L	-1.44183	0.00224462	0.0115938
chr2	91805186	91847998	ENSG00000143429.5	AC027612.6	-1.44617	0.000214137	0.00172203
chr12	56385991	56388469	ENSG00000255990.1	AC034102.1	-1.44813	0.00259205	0.013026
chr10	75881524	75910821	ENSG00000185009.8	AP3M1	-1.44824	0.00416732	0.0189712
chr7	19958604	20180076	ENSG00000243004.1	AC005062.2	-1.45016	0.00313856	0.0151035
chr17	38278551	38293042	ENSG00000188895.7	MSL1	-1.45155	5.64674e-06	8.49926e-05
chr4	4417469	4544073	ENSG00000168818.5	STX18	-1.45331	0.00507525	0.0222544
chr19	4838353	4867780	ENSG00000105355.4	PLIN3	-1.45753	6.06086e-06	9.02052e-05
chr1	146714291	146767443	ENSG00000131778.13	CHD1L	-1.46116	0.000389141	0.0028107
chrX	10125024	10205700	ENSG00000073464.7	CLCN4	-1.46346	0.014045	0.0493964
chr19	16222439	16245044	ENSG00000167461.7	RAB8A	-1.46375	0.000257767	0.00201553
chr7	5229819	5273457	ENSG00000157954.10	WIPI2	-1.4652	8.36182e-05	0.00080191
chr2	198351305	198381461	ENSG00000144381.12	HSPD1	-1.46788	0.0011814	0.00693962
chr6	160199530	160210781	ENSG00000120438.7	TCP1	-1.46824	5.33833e-06	8.09709e-05
chr10	70661034	70706603	ENSG00000107625.8	DDX50	-1.46829	0.000828443	0.00517647
chr2	86371055	86422893	ENSG00000132305.16	IMMT	-1.46868	2.2244e-07	5.50483e-06
chr9	96208776	96215874	ENSG00000188938.11	FAM120AOS	-1.46954	0.000180481	0.00150345
chr8	81540686	81787016	ENSG00000164684.9	ZNF704	-1.46967	0.00946834	0.0362156
chr3	52744800	52804965	ENSG00000114904.8	NEK4	-1.46976	0.00437516	0.0196888
chr7	32535038	33078516	ENSG00000105778.13	AVL9	-1.47055	0.000349475	0.00257467
chr4	666225	668127	ENSG00000169020.5	ATP5I	-1.47176	0.000814461	0.00510793
chr2	203739505	203879521	ENSG00000138442.5	WDR12	-1.47377	2.68792e-06	4.51144e-05
chr17	8316449	8393729	ENSG00000166579.11	NDEL1	-1.47385	3.10252e-07	7.27441e-06
chr12	51441745	51454207	ENSG00000050426.11	LETMD1	-1.47459	0.000457585	0.00320404
chr4	37828255	37864558	ENSG00000169299.9	PGM2	-1.47551	0.000926254	0.0056665
chr21	34961647	35016232	ENSG00000205758.7	CRYZL1	-1.4761	0.000192241	0.00157967
chr17	16285466	16285983	ENSG00000265401.1	RP11-138I1.4	-1.47641	0.00475942	0.0211153
chr17	46908350	46943884	ENSG00000136436.10	CALCOCO2	-1.47739	9.66065e-07	1.92441e-05
chr11	71498556	71512282	ENSG00000158483.11	FAM86C1	-1.47995	0.00520414	0.0226381
chr11	6616305	6624850	ENSG00000132275.6	RRP8	-1.48118	0.00591045	0.0250172
chr2	27805897	27858041	ENSG00000243943.5	ZNF512	-1.48177	0.00394409	0.0181144
chr1	142569266	142588233	ENSG00000233798.2	RP11-417J8.2	-1.48321	0.0137945	0.048809
chr22	42069934	42086508	ENSG00000100138.9	NHP2L1	-1.48471	5.15882e-06	7.87859e-05
chr3	184529931	184770402	ENSG00000156931.11	VPS8	-1.48501	0.00829939	0.0327212
chr7	111846643	111983151	ENSG00000198839.5	ZNF277	-1.48521	5.90626e-07	1.28197e-05
chr10	13628927	13672868	ENSG00000165630.9	PRPF18	-1.48709	0.000691859	0.00445946
chr20	32868074	32899608	ENSG00000101444.8	AHCY	-1.48836	0.000283537	0.00217167
chr11	118415243	118443685	ENSG00000118096.3	IFT46	-1.48946	0.000421484	0.00300462
chr5	175810949	175815976	ENSG00000048162.15	NOP16	-1.48971	0.00173488	0.0094284
chr15	75759462	75871630	ENSG00000169410.5	PTPN9	-1.49293	0.0117551	0.0429931
chr6	107077453	107116292	ENSG00000130348.7	QRSL1	-1.49306	0.00109924	0.00654985
chr2	39117021	39202590	ENSG00000214694.6	ARHGEF33	-1.49448	0.00459313	0.020474
chr22	31608225	31676066	ENSG00000182541.13	LIMK2	-1.49528	0.00790088	0.0314772
chr17	26684604	26708716	ENSG00000244045.6	TMEM199	-1.49638	0.0025099	0.012716
chr5	154092462	154197167	ENSG00000155506.12	LARP1	-1.49869	6.72927e-05	0.000672213
chr9	131217465	131263571	ENSG00000136811.12	ODF2	-1.49948	0.00128102	0.0074141
chr7	102096685	102105323	ENSG00000160993.3	ALKBH4	-1.50008	0.00152338	0.00850882
chr2	231729354	231743963	ENSG00000135916.11	ITM2C	-1.5005	0.000203467	0.00165826
chr2	63815743	63834331	ENSG00000014641.13	MDH1	-1.5013	1.33459e-05	0.000174248
chr4	186320694	186347139	ENSG00000109775.6	UFSP2	-1.50288	0.000189106	0.00155769
chr20	25593571	25604811	ENSG00000170191.4	NANP	-1.50427	0.00321418	0.0154073
chr1	40997233	41013841	ENSG00000117010.11	ZNF684	-1.50516	0.000824119	0.00515896
chr20	57600522	57607437	ENSG00000124172.5	ATP5E	-1.50634	0.00020313	0.0016563
chr17	40276994	40307035	ENSG00000108774.10	RAB5C	-1.50661	0.00961	0.0365671
chr12	56146247	56211540	ENSG00000205323.4	SARNP	-1.50836	0.00500325	0.0220414
chr3	191046866	191116459	ENSG00000152492.9	CCDC50	-1.50983	3.40696e-09	1.43173e-07
chr9	117350026	117360653	ENSG00000136888.6	ATP6V1G1	-1.51092	8.37248e-07	1.72455e-05
chr4	71681499	71705662	ENSG00000132463.9	GRSF1	-1.51199	3.2214e-05	0.000359508
chr17	66243715	66253297	ENSG00000196704.7	AMZ2	-1.51374	7.20971e-07	1.52203e-05
chr8	8640864	8751155	ENSG00000147324.6	MFHAS1	-1.51382	0.000114499	0.00103741
chr3	184795838	184870802	ENSG00000187068.2	C3orf70	-1.51499	0.0129157	0.0463575
chr17	15341205	15466909	ENSG00000175106.12	TVP23C	-1.51894	0.00848526	0.0333508
chr16	81069452	81080963	ENSG00000166454.5	ATMIN	-1.5214	0.000392336	0.00282655
chr19	58360099	58400442	ENSG00000204514.5	ZNF814	-1.52441	0.000916399	0.00562244
chr3	25215823	25639423	ENSG00000077092.14	RARB	-1.52526	0.0116429	0.0427118
chrX	153607557	153609883	ENSG00000102119.6	EMD	-1.52624	0.00940419	0.0360736
chr20	18548064	18550207	ENSG00000232388.2	LINC00493	-1.52861	0.00513117	0.0224373
chr10	124913793	124924886	ENSG00000154473.13	BUB3	-1.52947	9.45715e-06	0.000130658
chr1	222988364	223010726	ENSG00000228106.1	RP11-452F19.3	-1.53067	0.00277165	0.0136863
chr3	49394609	49396033	ENSG00000233276.2	GPX1	-1.53131	0.000243968	0.0019245
chr3	179322478	179345435	ENSG00000136521.8	NDUFB5	-1.53233	1.28366e-05	0.000168426
chr1	161122566	161128646	ENSG00000143222.7	UFC1	-1.53251	0.000622976	0.0041178
chrX	153051221	153059978	ENSG00000067829.14	IDH3G	-1.53356	0.00313702	0.0151033
chr1	36621180	36646450	ENSG00000116871.11	MAP7D1	-1.53627	0.000969916	0.00589954
chr9	131644391	131680318	ENSG00000136802.7	LRRC8A	-1.53655	0.000170637	0.00144037
chr16	67691415	67694713	ENSG00000102977.9	ACD	-1.53805	0.00496324	0.0218966
chr1	32687529	32697205	ENSG00000084623.7	EIF3I	-1.53957	0.00698225	0.0286109
chr14	69658228	69709075	ENSG00000081177.14	EXD2	-1.54068	0.000944239	0.0057656
chr1	202848085	202858263	ENSG00000183155.4	RABIF	-1.54188	0.000947585	0.00578238
chr4	54325468	54567572	ENSG00000072201.9	LNX1	-1.54193	0.013544	0.0480934
chr16	10420291	10577495	ENSG00000166669.9	ATF7IP2	-1.54302	2.15011e-06	3.7079e-05
chr13	63757234	63801189	ENSG00000227564.1	LINC00376	-1.54443	0.0130372	0.0467147
chr2	118846028	118868573	ENSG00000125629.10	INSIG2	-1.54737	8.35882e-05	0.00080191
chr15	34517200	34522357	ENSG00000128463.8	EMC4	-1.54799	1.24635e-05	0.000164806
chr11	72547790	72853306	ENSG00000137478.10	FCHSD2	-1.54804	0.00372152	0.0172936
chr6	88299839	88377169	ENSG00000135336.10	ORC3	-1.55103	0.000728109	0.00464543
chr14	70791798	70826448	ENSG00000133983.10	COX16	-1.55145	6.31442e-07	1.35668e-05
chr12	120532899	120555306	ENSG00000111737.7	RAB35	-1.55363	0.00642889	0.0267968
chr19	38045684	38085673	ENSG00000180479.9	ZNF571	-1.55453	0.00131844	0.00756611
chr1	19578033	19586622	ENSG00000053372.4	MRTO4	-1.55607	0.00946748	0.0362156
chr8	77892494	77913280	ENSG00000164751.10	PEX2	-1.55683	1.09547e-05	0.000147971
chr22	20067755	20099400	ENSG00000128191.9	DGCR8	-1.55826	0.00551788	0.0236988
chr5	95220802	95297775	ENSG00000118985.10	ELL2	-1.55839	0.00136459	0.00778873
chr18	56806709	56826068	ENSG00000166562.4	SEC11C	-1.55966	0.00263666	0.0131615
chr1	151227179	151239955	ENSG00000159352.11	PSMD4	-1.56038	5.87711e-06	8.77729e-05
chr3	7994492	8653610	ENSG00000227110.2	LMCD1-AS1	-1.56155	0.00841739	0.0331301
chr6	130465460	130686570	ENSG00000164483.12	SAMD3	-1.5616	5.88185e-05	0.000599574
chr14	58711549	58738730	ENSG00000100567.8	PSMA3	-1.56219	5.06462e-06	7.76972e-05
chr19	51300961	51308186	ENSG00000167747.9	C19orf48	-1.56273	0.0139504	0.0492327
chr2	242432089	242449145	ENSG00000115694.10	STK25	-1.56319	0.00144579	0.00816966
chr21	38738092	38889753	ENSG00000157540.15	DYRK1A	-1.56627	0.000845385	0.00525907
chr5	33440802	33469644	ENSG00000113407.9	TARS	-1.56719	4.44568e-07	9.99512e-06
chr19	1941188	1981337	ENSG00000133275.11	CSNK1G2	-1.56848	0.000473204	0.00329435
chr17	57970447	58027925	ENSG00000108443.9	RPS6KB1	-1.56973	0.000407202	0.00291877
chr1	155290687	155300905	ENSG00000160753.11	RUSC1	-1.56992	0.00462872	0.0206164
chr12	70132461	70216984	ENSG00000127328.17	RAB3IP	-1.57126	0.000362859	0.00265595
chr4	84182689	84206067	ENSG00000173085.9	COQ2	-1.57135	0.00126611	0.00734286
chr16	69458428	69500169	ENSG00000103018.12	CYB5B	-1.57202	0.00435459	0.0196119
chr3	63805038	63834312	ENSG00000163632.8	C3orf49	-1.57335	0.00689985	0.0283348
chr13	76123619	76180085	ENSG00000118939.13	UCHL3	-1.57353	6.03166e-05	0.000611901
chr15	101715928	101792137	ENSG00000131873.5	CHSY1	-1.57354	0.000158412	0.00135217
chr17	4475501	4475810	ENSG00000262519.1	RP11-141J13.4	-1.57745	0.0123288	0.0446673
chr1	10532345	10690815	ENSG00000142655.8	PEX14	-1.5785	0.00576273	0.0245082
chr2	28615315	28640179	ENSG00000075426.7	FOSL2	-1.57854	0.0123444	0.0447046
chr1	240931554	241520530	ENSG00000182901.11	RGS7	-1.58243	0.00670239	0.0276748
chr15	92396925	92715665	ENSG00000176463.9	SLCO3A1	-1.58573	1.71889e-08	5.94665e-07
chr20	53092136	53267710	ENSG00000101134.7	DOK5	-1.58608	0.000457056	0.00320221
chr11	64532078	64546258	ENSG00000168066.16	SF1	-1.58632	0.00142134	0.00806378
chr12	32832134	32898486	ENSG00000087470.13	DNM1L	-1.58695	3.46434e-08	1.1229e-06
chr15	25068794	25223870	ENSG00000128739.16	SNRPN	-1.58737	0.00934485	0.0358971
chr6	37787275	38122400	ENSG00000156639.7	ZFAND3	-1.58891	0.000367998	0.0026843
chr14	75598173	75643334	ENSG00000170348.4	TMED10	-1.58896	0.00270526	0.0134446
chr10	74092588	74114988	ENSG00000148719.10	DNAJB12	-1.59012	0.00288	0.0141226
chr10	99894387	100004654	ENSG00000166024.9	R3HCC1L	-1.59085	0.013052	0.0467381
chr6	89790470	89794879	ENSG00000146278.10	PNRC1	-1.59102	0.0107825	0.0401284
chr2	86333305	86369280	ENSG00000132300.14	PTCD3	-1.59167	2.63444e-06	4.43926e-05
chr10	71962586	71993667	ENSG00000180817.7	PPA1	-1.59257	0.00019718	0.00161478
chr19	53727226	53728132	ENSG00000267809.1	NDUFV2P1	-1.59371	7.6107e-05	0.000743183
chr12	25357723	25403870	ENSG00000133703.7	KRAS	-1.59389	0.000811161	0.00508912
chr16	58553855	58663790	ENSG00000125107.12	CNOT1	-1.59521	0.000237702	0.00188169
chr1	12079523	12092102	ENSG00000116691.6	MIIP	-1.59683	0.00795769	0.0316515
chr19	42572629	42585701	ENSG00000105732.9	ZNF574	-1.59711	0.000500139	0.00345069
chr3	112251356	112280893	ENSG00000144848.6	ATG3	-1.59736	4.31698e-08	1.34525e-06
chr1	112297867	112310638	ENSG00000064703.7	DDX20	-1.59931	0.0136962	0.048532
chr19	53611132	53636330	ENSG00000170954.7	ZNF415	-1.59979	0.00163027	0.00897283
chr8	13196083	13200263	ENSG00000253932.1	RP11-10C8.2	-1.60011	0.00527016	0.022878
chr2	27650657	27665126	ENSG00000115216.9	NRBP1	-1.60014	0.000492466	0.00341164
chr2	58386378	58468507	ENSG00000115392.7	FANCL	-1.60035	4.12216e-07	9.31717e-06
chr22	43013846	43045574	ENSG00000100243.16	CYB5R3	-1.60192	0.00516583	0.0225329
chr9	35056061	35073246	ENSG00000165280.11	VCP	-1.60206	0.00673563	0.0277733
chr20	47662849	47713489	ENSG00000124207.12	CSE1L	-1.60257	0.000309188	0.00232973
chr9	71394964	71398609	ENSG00000187866.6	FAM122A	-1.60477	0.000643361	0.00422395
chr19	49496705	49519252	ENSG00000183207.8	RUVBL2	-1.60867	0.00641877	0.0267764
chr19	57999079	58006048	ENSG00000105136.15	ZNF419	-1.60948	0.000967592	0.00588963
chr15	101811022	101817705	ENSG00000131871.10	VIMP	-1.6096	1.36876e-05	0.000178075
chr3	47269516	47324941	ENSG00000088727.8	KIF9	-1.61115	0.0010259	0.00617578
chr17	26989109	27029697	ENSG00000109111.10	SUPT6H	-1.61217	0.00275523	0.0136303
chr19	58361225	58376480	ENSG00000198466.8	ZNF587	-1.61287	0.00512835	0.022435
chr11	71164155	71235153	ENSG00000172890.7	NADSYN1	-1.61334	0.00501448	0.0220793
chr19	34895289	34917073	ENSG00000126249.3	PDCD2L	-1.61464	0.00548665	0.0235885
chr1	39328636	39347289	ENSG00000214114.4	MYCBP	-1.61546	0.000154634	0.00132726
chr8	66556969	66683496	ENSG00000066855.11	MTFR1	-1.61669	0.00112054	0.00665572
chr1	2323267	2336883	ENSG00000157916.14	RER1	-1.61781	9.53302e-07	1.9057e-05
chr3	129831393	129839422	ENSG00000249846.2	RP11-77P16.4	-1.61788	0.00618828	0.0259663
chr1	113215763	113243368	ENSG00000155363.14	MOV10	-1.61871	0.00658826	0.0273066
chr18	77155856	77289325	ENSG00000131196.13	NFATC1	-1.61932	0.013461	0.0478688
chr17	906758	1132315	ENSG00000159842.10	ABR	-1.61992	0.00546056	0.0235181
chr1	40810522	40888998	ENSG00000084070.7	SMAP2	-1.62253	0.0042188	0.0191376
chr7	100882739	100895597	ENSG00000214253.4	FIS1	-1.62264	0.00375901	0.0174249
chr19	38865176	38874464	ENSG00000099341.7	PSMD8	-1.62578	0.00387251	0.0178582
chr1	109852192	109940573	ENSG00000134243.7	SORT1	-1.62719	0.000127931	0.00113484
chr15	89630690	89745591	ENSG00000140526.12	ABHD2	-1.62754	8.29122e-05	0.000797688
chr18	47087069	47119272	ENSG00000101670.7	LIPG	-1.62972	0.000212845	0.00171488
chr19	49298319	49314286	ENSG00000105552.10	BCAT2	-1.63191	0.00835323	0.0329082
chr9	115913222	115926417	ENSG00000136867.6	SLC31A2	-1.63239	0.00711019	0.028988
chr18	2537524	2571508	ENSG00000101574.10	METTL4	-1.63583	0.0100316	0.0377816
chr3	49057892	49060928	ENSG00000178057.10	NDUFAF3	-1.63628	0.000684309	0.00443271
chr20	36611409	36661870	ENSG00000101407.8	TTI1	-1.63638	0.00180983	0.00974594
chr6	170599791	170716153	ENSG00000112584.9	FAM120B	-1.63676	7.57268e-05	0.000741015
chr5	149737202	149779871	ENSG00000070814.13	TCOF1	-1.63871	0.000306158	0.0023118
chr22	31832963	31892094	ENSG00000184708.13	EIF4ENIF1	-1.63894	6.11423e-05	0.000619536
chr11	43380482	43516483	ENSG00000052841.10	TTC17	-1.63906	5.06862e-11	4.07219e-09
chr15	101099574	101143435	ENSG00000140471.12	LINS	-1.64025	0.00326604	0.0156092
chr20	56964178	57026157	ENSG00000124164.11	VAPB	-1.64054	0.000161463	0.00137336
chr1	110091233	110136975	ENSG00000065135.7	GNAI3	-1.64101	2.85396e-07	6.81412e-06
chr4	14472089	14889793	ENSG00000248360.3	LINC00504	-1.64322	0.0115002	0.0422706
chr1	45316450	45452282	ENSG00000070785.12	EIF2B3	-1.64593	2.11486e-05	0.000255532
chr19	36630477	36641255	ENSG00000126247.6	CAPNS1	-1.64644	0.010244	0.0384367
chr11	65590493	65629497	ENSG00000172757.8	CFL1	-1.64725	0.00185472	0.00992462
chr18	71920530	71959251	ENSG00000166347.14	CYB5A	-1.64731	2.79695e-05	0.000322982
chr17	18086392	18113268	ENSG00000091542.8	ALKBH5	-1.64785	3.12305e-05	0.000351773
chr17	26880401	26898890	ENSG00000087111.16	PIGS	-1.64801	0.000704812	0.00452746
chr12	79933983	79944315	ENSG00000257474.1	RP11-359M6.1	-1.64875	0.012427	0.0449558
chr12	122242086	122270562	ENSG00000139718.6	SETD1B	-1.64899	3.15943e-09	1.35592e-07
chr1	39491990	39500308	ENSG00000168653.6	NDUFS5	-1.64924	0.00055691	0.00377328
chr2	242166679	242256476	ENSG00000115677.12	HDLBP	-1.6531	0.000572296	0.00386363
chr10	71812552	71872036	ENSG00000099284.9	H2AFY2	-1.65312	0.00232558	0.0119428
chr2	73956231	73964527	ENSG00000144034.10	TPRKB	-1.65426	0.00258891	0.0130152
chr19	7985201	7988135	ENSG00000104976.7	SNAPC2	-1.65486	0.00222855	0.0115354
chr3	122140796	122233792	ENSG00000114030.8	KPNA1	-1.65493	0.00864145	0.0338045
chr12	58087738	58115340	ENSG00000135506.11	OS9	-1.65541	0.0101357	0.0380808
chrX	118708501	118718381	ENSG00000077721.11	UBE2A	-1.65568	0.00144236	0.00815731
chr5	79348197	79379477	ENSG00000249825.1	CTD-2201I18.1	-1.65572	0.0112663	0.0415639
chr1	3652548	3663900	ENSG00000227372.6	TP73-AS1	-1.65632	0.00546331	0.023524
chr5	176332006	176449634	ENSG00000087206.12	UIMC1	-1.65797	9.50926e-06	0.000131271
chr1	16573334	16678949	ENSG00000037637.6	FBXO42	-1.65904	0.00343444	0.0162491
chr17	7143333	7146089	ENSG00000170296.5	GABARAP	-1.65958	0.00203583	0.0107145
chr16	90252405	90289086	ENSG00000260923.1	AC137934.1	-1.65975	0.00620705	0.0260322
chr17	57187312	57232630	ENSG00000182628.8	SKA2	-1.66116	0.00747992	0.0301258
chr20	33148346	33264910	ENSG00000101464.6	PIGU	-1.66333	2.0358e-07	5.09762e-06
chr8	22570769	22857513	ENSG00000134020.6	PEBP4	-1.66347	0.00917621	0.0354259
chr2	71291474	71306935	ENSG00000124357.8	NAGK	-1.66399	1.15086e-06	2.22203e-05
chr11	6624961	6632102	ENSG00000166333.9	ILK	-1.66453	0.00119091	0.00697831
chr1	183524698	183560011	ENSG00000116701.10	NCF2	-1.66545	0.00715233	0.0291108
chr3	177919838	178103205	ENSG00000223930.1	RP11-33A14.1	-1.66574	0.0071237	0.0290221
chr9	34398182	34458568	ENSG00000164970.10	FAM219A	-1.6671	0.000652214	0.0042705
chr5	80529104	80562216	ENSG00000131730.11	CKMT2	-1.66721	0.012475	0.0451006
chr1	222988406	223179337	ENSG00000154309.7	DISP1	-1.66732	1.02045e-05	0.000139618
chr15	42841008	42862192	ENSG00000137814.5	HAUS2	-1.66765	0.0118419	0.0432266
chr17	2496504	2588909	ENSG00000007168.8	PAFAH1B1	-1.6683	2.84484e-06	4.72801e-05
chr20	57414773	57486247	ENSG00000087460.19	GNAS	-1.66961	0.000371683	0.00270535
chr10	104263744	104393292	ENSG00000107882.7	SUFU	-1.67105	0.013092	0.0468613
chr11	1295601	1330884	ENSG00000078902.11	TOLLIP	-1.67106	0.00763931	0.030644
chr9	2015342	2193624	ENSG00000080503.15	SMARCA2	-1.67121	0.000564129	0.00381913
chr6	26686469	26688192	ENSG00000261584.1	RP11-457M11.5	-1.67151	0.00769552	0.0308403
chr17	73780681	73821886	ENSG00000132478.5	UNK	-1.67171	0.000876518	0.0054229
chr15	79603404	79704334	ENSG00000166557.8	TMED3	-1.67429	0.00756669	0.0304319
chr16	88869621	88875666	ENSG00000167513.4	CDT1	-1.67851	0.000145895	0.00126507
chr2	120997640	121052289	ENSG00000144118.9	RALB	-1.6789	5.64086e-05	0.000578837
chrX	154289897	154299637	ENSG00000182712.11	CMC4	-1.67917	0.000210331	0.00169949
chr14	53173890	53195305	ENSG00000100519.7	PSMC6	-1.68483	0.000103368	0.000953371
chr19	38187264	38210691	ENSG00000198182.8	ZNF607	-1.6849	0.00814893	0.0322514
chr16	30434940	30441396	ENSG00000179958.4	DCTPP1	-1.68612	5.97413e-05	0.00060752
chr3	186263862	186288332	ENSG00000113838.8	TBCCD1	-1.68698	2.55898e-07	6.23273e-06
chr8	102504660	102681954	ENSG00000083307.6	GRHL2	-1.68732	0.00994678	0.0375457
chr15	89164527	89175513	ENSG00000181026.13	AEN	-1.68819	0.0138109	0.048844
chr19	2425622	2427892	ENSG00000099800.3	TIMM13	-1.68825	0.00609208	0.0256242
chr4	185548850	185570663	ENSG00000164305.13	CASP3	-1.68979	0.00124367	0.00722753
chr1	1849029	1850712	ENSG00000178821.8	TMEM52	-1.69068	0.00156575	0.00869108
chr12	58176372	58201854	ENSG00000123297.12	TSFM	-1.69109	2.7034e-06	4.52398e-05
chr9	132596977	132644107	ENSG00000136878.8	USP20	-1.69457	0.00875892	0.0341729
chr19	56146825	56156988	ENSG00000171425.5	ZNF581	-1.69501	0.00557777	0.0238955
chr6	42018251	42055199	ENSG00000137413.11	TAF8	-1.69924	4.81852e-06	7.45968e-05
chr10	15555948	15762124	ENSG00000077943.7	ITGA8	-1.69936	0.00671325	0.0277028
chr20	35380194	35402221	ENSG00000149636.11	DSN1	-1.7018	0.000104819	0.000963083
chr3	141457046	141466402	ENSG00000114125.9	RNF7	-1.70275	0.000318647	0.00238097
chr2	131095814	131099922	ENSG00000136710.5	CCDC115	-1.70307	0.00102064	0.00615506
chr4	1243088	1282079	ENSG00000196810.4	CTBP1-AS2	-1.70364	0.00329658	0.0157374
chr2	26466038	26513336	ENSG00000138029.9	HADHB	-1.70532	0.00314041	0.0151035
chr22	38974125	39052634	ENSG00000184949.11	FAM227A	-1.70573	0.00148231	0.00831781
chr19	50479724	50529203	ENSG00000105053.6	VRK3	-1.70633	0.00546877	0.0235407
chr12	81331594	81650533	ENSG00000111058.3	ACSS3	-1.70786	0.00899452	0.0348827
chr2	190526111	190535557	ENSG00000138381.5	ASNSD1	-1.71032	0.000116499	0.00105159
chr15	57884231	58074960	ENSG00000255529.3	POLR2M	-1.71089	1.27593e-07	3.4224e-06
chr20	30102231	30157370	ENSG00000101294.12	HM13	-1.71128	0.00754477	0.030351
chr5	10250033	10266524	ENSG00000150753.7	CCT5	-1.7119	2.96884e-05	0.000337132
chr5	304291	438406	ENSG00000063438.12	AHRR	-1.71306	4.10947e-06	6.48465e-05
chr7	123177051	123198309	ENSG00000128609.10	NDUFA5	-1.71521	8.70292e-05	0.000827437
chr14	57735627	57756797	ENSG00000053770.7	AP5M1	-1.71604	0.00108306	0.00646925
chr19	531714	542097	ENSG00000099804.4	CDC34	-1.71652	0.0015657	0.00869108
chr2	71004442	71017775	ENSG00000183733.6	FIGLA	-1.71659	0.0133977	0.0477036
chr15	64364758	64386217	ENSG00000166797.6	FAM96A	-1.71735	7.74768e-05	0.00075482
chr10	97423158	97453900	ENSG00000119977.16	TCTN3	-1.71765	0.000752621	0.00477602
chr5	168088745	168728133	ENSG00000184347.10	SLIT3	-1.71765	0.00932316	0.03583
chr12	56223529	56230030	ENSG00000182796.8	TMEM198B	-1.7181	0.0107308	0.0399537
chr18	55267888	55289445	ENSG00000134440.7	NARS	-1.71855	1.0817e-05	0.000146461
chr20	44563267	44576662	ENSG00000100982.7	PCIF1	-1.71965	0.00102839	0.00618862
chr3	59735036	61237133	ENSG00000189283.5	FHIT	-1.71979	6.61321e-06	9.66441e-05
chr19	39220827	39260544	ENSG00000182472.4	CAPN12	-1.7214	2.94076e-06	4.87023e-05
chr19	45582546	45808541	ENSG00000007047.10	MARK4	-1.72237	0.000386386	0.00279437
chr7	129658126	129691291	ENSG00000091732.11	ZC3HC1	-1.72311	0.000205238	0.00166734
chr8	41434706	41482520	ENSG00000158669.7	AGPAT6	-1.72315	0.00956989	0.036474
chr15	63568217	63601325	ENSG00000138613.9	APH1B	-1.72319	0.0123619	0.0447488
chr9	130823512	130830485	ENSG00000171169.8	NAIF1	-1.7236	0.00981842	0.0371691
chr17	37793318	37819737	ENSG00000131748.11	STARD3	-1.72484	0.00235424	0.0120571
chr9	95473645	95527094	ENSG00000185963.9	BICD2	-1.72531	0.001392	0.00792383
chr19	19303008	19312678	ENSG00000064490.9	RFXANK	-1.72553	0.0138003	0.0488195
chr19	39481354	39523425	ENSG00000161243.4	FBXO27	-1.73237	0.00716377	0.0291503
chr22	40742507	40786467	ENSG00000239900.7	ADSL	-1.73361	4.60877e-10	2.67561e-08
chr16	27236312	27280115	ENSG00000169189.12	NSMCE1	-1.73416	0.0131459	0.0470047
chr10	126436718	126480439	ENSG00000203791.9	METTL10	-1.73431	0.00927214	0.0356987
chr10	5931535	5979556	ENSG00000134452.15	FBXO18	-1.73456	1.96352e-05	0.000239121
chr3	43731605	43775863	ENSG00000011198.3	ABHD5	-1.73511	0.00702358	0.0287524
chr15	75931426	75941047	ENSG00000177971.7	IMP3	-1.73512	8.83889e-10	4.54051e-08
chr9	103064359	103115221	ENSG00000136891.9	TEX10	-1.73649	0.000298471	0.00226892
chr2	216176540	216214487	ENSG00000138363.10	ATIC	-1.73654	8.76918e-07	1.78672e-05
chr12	69633317	69668138	ENSG00000111605.12	CPSF6	-1.73756	0.000384436	0.00278502
chr17	41166622	41177140	ENSG00000108828.11	VAT1	-1.73764	0.00351943	0.0165634
chr4	699537	764428	ENSG00000185619.13	PCGF3	-1.73793	4.01666e-06	6.3755e-05
chr22	32014477	32058418	ENSG00000241878.5	PISD	-1.73836	0.00283127	0.0139278
chr10	104678050	104849978	ENSG00000148842.13	CNNM2	-1.74233	0.000130869	0.00115848
chr16	14359347	14360629	ENSG00000257026.1	AC040173.1	-1.7436	0.00633603	0.0264553
chr14	24734744	24740945	ENSG00000100949.10	RABGGTA	-1.74408	0.0136032	0.0482733
chr15	43650370	43663223	ENSG00000140265.8	ZSCAN29	-1.74432	0.00308099	0.0148885
chr17	73262309	73267308	ENSG00000125457.9	MIF4GD	-1.74447	0.00020452	0.00166364
chr17	74466973	74497872	ENSG00000129667.8	RHBDF2	-1.74529	4.24424e-05	0.000453647
chr16	75032928	75144892	ENSG00000186187.7	ZNRF1	-1.74584	0.000102199	0.00094516
chrX	69664711	69725337	ENSG00000082458.7	DLG3	-1.74608	0.000260807	0.00203181
chr2	197627756	197664449	ENSG00000119041.6	GTF3C3	-1.74795	0.000169695	0.00143332
chr19	3630181	3700477	ENSG00000186111.4	PIP5K1C	-1.74913	0.000442466	0.00312659
chr14	21927179	21945132	ENSG00000129472.8	RAB2B	-1.74943	1.80487e-05	0.000223646
chr3	12938719	13114617	ENSG00000144711.9	IQSEC1	-1.74987	0.000303144	0.0022921
chr12	2079952	2802108	ENSG00000151067.16	CACNA1C	-1.75089	0.000174136	0.00146281
chr7	56119323	56131682	ENSG00000146731.6	CCT6A	-1.75124	0.000712701	0.00456775
chr15	86685227	87572283	ENSG00000166748.8	AGBL1	-1.75219	0.00796439	0.0316707
chr20	416124	443197	ENSG00000125875.9	TBC1D20	-1.75319	0.00370803	0.0172479
chr17	80196899	80231607	ENSG00000141551.10	CSNK1D	-1.75359	0.000579552	0.00389829
chr17	47006678	47022479	ENSG00000159210.5	SNF8	-1.75374	0.00656991	0.0272573
chr2	113341817	113346852	ENSG00000125611.11	CHCHD5	-1.75414	0.000137178	0.00120365
chr12	100550135	100567437	ENSG00000238105.3	GOLGA2B	-1.75423	0.0118808	0.04335
chr11	22850926	22966939	ENSG00000246225.2	RP11-17A1.3	-1.75475	0.00631439	0.0263837
chr5	14704910	14871887	ENSG00000154122.8	ANKH	-1.75506	0.000113845	0.00103259
chr1	150573327	150602088	ENSG00000143420.13	ENSA	-1.7561	3.90651e-08	1.24246e-06
chr16	69796209	69975644	ENSG00000198373.8	WWP2	-1.75626	0.0002284	0.00182892
chr1	172339329	172413230	ENSG00000135845.5	PIGC	-1.75637	0.00671828	0.0277168
chr21	30376705	30391699	ENSG00000156253.2	RWDD2B	-1.75655	0.00758834	0.0305045
chr18	34359987	34409158	ENSG00000134779.10	TPGS2	-1.75691	0.00109343	0.00652211
chr1	113066140	113163447	ENSG00000007341.14	ST7L	-1.75794	0.00250795	0.0127099
chr19	51913275	51921057	ENSG00000142512.10	SIGLEC10	-1.75804	0.00578939	0.0245784
chr19	12500830	12512085	ENSG00000196466.6	ZNF799	-1.75808	0.00841933	0.0331301
chr22	30918786	30942669	ENSG00000214491.4	SEC14L6	-1.75818	0.00536627	0.0231723
chr1	26607819	26644854	ENSG00000158062.16	UBXN11	-1.75952	0.000103002	0.000951612
chr16	230452	231180	ENSG00000086506.2	HBQ1	-1.75955	0.0119311	0.0435146
chr7	1606966	1610641	ENSG00000157778.4	PSMG3	-1.76035	0.000122561	0.00109506
chr2	44113647	44223144	ENSG00000138095.14	LRPPRC	-1.76112	0.000454679	0.00318896
chr1	162760492	162782607	ENSG00000132196.9	HSD17B7	-1.76362	0.000720821	0.00460855
chr17	73131343	73164376	ENSG00000189159.11	HN1	-1.76524	2.91565e-05	0.000332388
chr7	42948325	42951904	ENSG00000136197.8	C7orf25	-1.7657	0.00933794	0.0358787
chr22	40806285	41032706	ENSG00000196588.10	MKL1	-1.76632	0.000179133	0.00149516
chr1	154521053	154531504	ENSG00000160714.5	UBE2Q1	-1.76776	1.57763e-05	0.00019957
chr16	21963981	21994981	ENSG00000140740.6	UQCRC2	-1.76825	1.65934e-05	0.000209139
chr3	52109269	52188706	ENSG00000164087.3	POC1A	-1.76892	0.0121487	0.0441183
chr2	25042038	25142708	ENSG00000138031.10	ADCY3	-1.76988	0.00276949	0.0136797
chr1	246887349	246931439	ENSG00000143653.9	SCCPDH	-1.77189	3.58019e-11	2.96055e-09
chr1	109472130	109506111	ENSG00000121940.11	CLCC1	-1.77222	0.00155741	0.00865611
chr5	177109295	177140970	ENSG00000249849.1	RP11-1101H11.1	-1.77243	0.00593656	0.0251027
chr1	28995244	29045865	ENSG00000162419.8	GMEB1	-1.77304	0.00674937	0.0278112
chr3	186507669	186524847	ENSG00000163918.6	RFC4	-1.77548	0.000451886	0.00317212
chr15	66628544	66679084	ENSG00000075131.5	TIPIN	-1.77621	0.000209383	0.00169345
chr16	4658884	4665028	ENSG00000153443.8	UBALD1	-1.77664	0.0105533	0.0393877
chr10	99218081	99258551	ENSG00000155229.16	MMS19	-1.77985	0.0140389	0.0493964
chr22	24863206	24924358	ENSG00000100024.10	UPB1	-1.78108	0.0123022	0.0446071
chr2	40013593	40482349	ENSG00000227028.2	SLC8A1-AS1	-1.78209	0.00546996	0.0235407
chr7	102105376	102113615	ENSG00000161036.6	LRWD1	-1.78266	0.000615986	0.00408377
chr19	33210659	33320483	ENSG00000173809.11	TDRD12	-1.78346	0.012015	0.0437546
chr7	98971872	98992424	ENSG00000130429.8	ARPC1B	-1.78427	3.50562e-07	8.08533e-06
chr1	183592401	183604892	ENSG00000162704.11	ARPC5	-1.78449	2.56328e-09	1.12572e-07
chr8	138821687	139095813	ENSG00000253288.1	RP11-238K6.1	-1.78482	0.01066	0.0397511
chr1	1477053	1510249	ENSG00000160075.10	SSU72	-1.78502	8.51424e-08	2.40957e-06
chr1	10490159	10512210	ENSG00000175279.17	APITD1	-1.78507	0.00156281	0.00868332
chr15	76196200	76227609	ENSG00000167196.9	FBXO22	-1.78663	0.00178643	0.00964442
chr17	18743398	18834581	ENSG00000141127.10	PRPSAP2	-1.78763	0.00130134	0.00749075
chrX	154425284	154468098	ENSG00000155959.6	VBP1	-1.78779	1.44008e-06	2.67972e-05
chr1	42921788	42939056	ENSG00000127125.7	PPCS	-1.78803	1.49983e-06	2.77276e-05
chr3	186285192	186315061	ENSG00000090520.6	DNAJB11	-1.78808	1.2491e-07	3.35575e-06
chr3	10289707	10322902	ENSG00000157014.6	TATDN2	-1.78871	9.3197e-05	0.000876735
chr17	55162453	55198710	ENSG00000121057.8	AKAP1	-1.78899	0.000435692	0.00309489
chrX	15579156	15620271	ENSG00000130234.6	ACE2	-1.79019	7.42207e-07	1.55712e-05
chr3	192514604	192635950	ENSG00000180611.6	MB21D2	-1.79261	0.000181981	0.00151259
chr1	150254953	150259505	ENSG00000159208.11	C1orf51	-1.79448	4.11225e-05	0.000441487
chr7	116451124	116562103	ENSG00000198898.8	CAPZA2	-1.79506	0.000257028	0.00201254
chr7	139025105	139108198	ENSG00000146963.13	C7orf55-LUC7L2	-1.79536	7.28447e-05	0.000719198
chr9	121915736	122131745	ENSG00000078725.8	BRINP1	-1.79602	0.00454534	0.0203037
chr19	44732882	44809199	ENSG00000159917.10	ZNF235	-1.79663	0.00173603	0.0094284
chr18	47808713	47814674	ENSG00000154832.10	CXXC1	-1.79666	0.000823489	0.00515692
chr1	55181495	55208330	ENSG00000243725.2	TTC4	-1.79839	0.000284277	0.00217467
chr17	4442192	4458926	ENSG00000132382.10	MYBBP1A	-1.79868	1.94153e-05	0.000236953
chr2	25016005	25045245	ENSG00000138092.6	CENPO	-1.80068	0.00219787	0.0114079
chr19	49055332	49102682	ENSG00000088002.7	SULT2B1	-1.80088	0.011736	0.0429603
chr19	49838428	49846592	ENSG00000104894.7	CD37	-1.80105	0.00577274	0.0245262
chr15	78570177	78592136	ENSG00000140395.4	WDR61	-1.80343	7.19694e-10	3.89784e-08
chr14	93389425	93401638	ENSG00000100604.8	CHGA	-1.80349	0.0136368	0.0483695
chr15	78423840	78464291	ENSG00000166411.9	IDH3A	-1.80418	0.00132489	0.00759794
chr21	47655047	47706211	ENSG00000160294.6	MCM3AP	-1.80529	4.15116e-05	0.000445101
chr16	30234230	30346695	ENSG00000183604.10	RP11-347C12.2	-1.8055	0.0059819	0.0252503
chr1	169761670	169764107	ENSG00000171806.7	METTL18	-1.8063	0.000428258	0.00305035
chr7	112756773	112758668	ENSG00000214194.4	LINC00998	-1.80688	0.000120707	0.00108291
chr1	114437370	114447823	ENSG00000134262.8	AP4B1	-1.80743	0.00282265	0.0138976
chr6	36410544	36458920	ENSG00000112078.9	KCTD20	-1.80764	0.000538206	0.00367002
chr7	71244476	71912136	ENSG00000183166.6	CALN1	-1.80797	0.0118235	0.043178
chr14	102783714	102809044	ENSG00000022976.11	ZNF839	-1.80825	0.00301593	0.0146535
chr5	1599035	1634120	ENSG00000188002.6	RP11-43F13.1	-1.80897	0.000654238	0.00428045
chr17	48712138	48769613	ENSG00000108846.11	ABCC3	-1.80917	0.00802989	0.0318938
chrX	54466834	54471920	ENSG00000158526.7	TSR2	-1.81104	0.00577169	0.0245262
chr7	55433141	55501435	ENSG00000132434.5	LANCL2	-1.81105	0.00536325	0.0231705
chr7	100169855	100183776	ENSG00000077454.11	LRCH4	-1.81333	0.00497342	0.0219327
chr6	144416018	144416754	ENSG00000169976.5	SF3B5	-1.81481	0.000235243	0.00186697
chr16	21413558	21459888	ENSG00000169246.12	NPIPB3	-1.81511	0.00023563	0.00186916
chr19	44669226	44682534	ENSG00000167380.12	ZNF226	-1.8152	0.00185817	0.00993995
chr7	65425671	65447301	ENSG00000169919.12	GUSB	-1.81693	0.00849195	0.0333694
chr1	26286258	26324648	ENSG00000158006.9	PAFAH2	-1.81697	0.000849945	0.00528356
chr15	44829255	44855227	ENSG00000104131.8	EIF3J	-1.81699	3.27185e-05	0.000363273
chr2	225334867	225450110	ENSG00000036257.8	CUL3	-1.81781	0.00293277	0.0143233
chr8	144386554	144442149	ENSG00000184428.8	TOP1MT	-1.81788	0.00201016	0.010609
chr7	588834	767287	ENSG00000188191.10	PRKAR1B	-1.81904	1.8061e-05	0.000223646
chr5	1050499	1112150	ENSG00000113504.15	SLC12A7	-1.81965	0.00713125	0.0290459
chr19	44711700	44741421	ENSG00000131115.11	ZNF227	-1.82043	0.00526989	0.022878
chr11	82970139	82997450	ENSG00000137500.5	CCDC90B	-1.82208	8.39586e-10	4.3525e-08
chr7	2443223	2474242	ENSG00000136213.7	CHST12	-1.82211	0.00406991	0.0185965
chr10	99195899	99205774	ENSG00000171311.8	EXOSC1	-1.82329	0.000469813	0.00327613
chr22	39925098	39928860	ENSG00000187051.4	RPS19BP1	-1.82379	0.00372503	0.0173052
chr5	138282409	138629246	ENSG00000120725.8	SIL1	-1.8238	0.000154801	0.00132736
chr4	110631145	110651233	ENSG00000123739.6	PLA2G12A	-1.82476	0.000375839	0.00272975
chr3	113435307	113465147	ENSG00000121579.8	NAA50	-1.82525	6.40868e-06	9.40606e-05
chr3	132373290	132396941	ENSG00000081307.8	UBA5	-1.82602	1.59901e-07	4.15106e-06
chr1	1309110	1310875	ENSG00000175756.9	AURKAIP1	-1.82768	0.00537229	0.023191
chr4	177241115	177253396	ENSG00000129128.8	SPCS3	-1.82778	0.00095461	0.00582106
chr12	110288748	110318293	ENSG00000139433.5	GLTP	-1.83433	0.00889096	0.0345846
chr18	5232875	5246507	ENSG00000263753.2	LINC00667	-1.83563	0.00782747	0.0312877
chr6	136552162	136571473	ENSG00000146410.7	MTFR2	-1.83602	0.00269199	0.0133983
chr16	46918290	46965209	ENSG00000166123.9	GPT2	-1.83747	3.05008e-05	0.0003447
chr8	96216684	96822364	ENSG00000253773.1	KB-1047C11.2	-1.84154	0.000268371	0.00208021
chr7	97920963	98030380	ENSG00000006453.9	BAIAP2L1	-1.84161	4.68469e-05	0.000495723
chr20	33590207	33680674	ENSG00000100991.7	TRPC4AP	-1.84165	0.0010652	0.00637163
chr16	58549383	58554431	ENSG00000103037.7	SETD6	-1.84202	0.000202577	0.00165418
chr19	49925671	49926698	ENSG00000142538.1	PTH2	-1.84364	0.00370183	0.0172399
chr1	202909951	202927700	ENSG00000159346.8	ADIPOR1	-1.8448	6.83112e-06	9.93149e-05
chr1	43629846	43736607	ENSG00000117395.6	EBNA1BP2	-1.84552	6.79964e-10	3.7183e-08
chr17	7146910	7155810	ENSG00000175826.7	CTDNEP1	-1.8463	0.000241851	0.00190957
chr12	8234807	8250367	ENSG00000089818.12	NECAP1	-1.84636	1.66422e-08	5.79299e-07
chr9	71151496	71155783	ENSG00000181778.4	TMEM252	-1.84773	0.0116794	0.0428015
chr3	38537618	38583652	ENSG00000157036.8	EXOG	-1.84787	0.00983113	0.0372086
chr17	7214643	7218883	ENSG00000132522.11	GPS2	-1.84846	1.85132e-05	0.000228061
chr1	181382238	181777219	ENSG00000198216.6	CACNA1E	-1.84852	0.000129489	0.00114747
chr2	96914254	96931732	ENSG00000135956.4	TMEM127	-1.84915	0.000278361	0.00214198
chr1	55315306	55352891	ENSG00000116133.7	DHCR24	-1.85019	0.0019749	0.0104555
chr20	34042985	34099804	ENSG00000126001.11	CEP250	-1.85157	0.00738967	0.0298427
chr3	131043936	131100319	ENSG00000250608.1	RP11-933H2.4	-1.85196	0.0129852	0.0465677
chr18	56338618	56417371	ENSG00000172175.8	MALT1	-1.85268	0.000133067	0.00117548
chr3	150588832	150612089	ENSG00000214237.5	FAM188B2	-1.85547	0.00708539	0.0289355
chr12	12510013	12619840	ENSG00000165714.6	LOH12CR1	-1.85915	0.00345413	0.0163286
chr2	26413504	26467594	ENSG00000084754.6	HADHA	-1.85947	0.00241243	0.0123015
chr7	47735328	48019178	ENSG00000136273.7	HUS1	-1.86007	0.0121603	0.0441512
chr15	51500254	51630807	ENSG00000137869.9	CYP19A1	-1.86045	0.00161124	0.00889989
chr9	71650175	71715094	ENSG00000165060.7	FXN	-1.86053	0.000118733	0.00106948
chr17	17104309	17109629	ENSG00000179598.5	PLD6	-1.86201	0.0117695	0.0430201
chr5	179233388	179265078	ENSG00000161011.15	SQSTM1	-1.86213	4.03838e-07	9.13999e-06
chr6	31606805	31620482	ENSG00000204463.8	BAG6	-1.86353	0.0108285	0.0402593
chrX	135067598	135129423	ENSG00000198689.5	SLC9A6	-1.86427	0.00016698	0.00141461
chr15	52839242	52862080	ENSG00000128989.6	ARPP19	-1.86469	9.96391e-07	1.97553e-05
chr20	33292094	33301243	ENSG00000078804.8	TP53INP2	-1.86497	6.01555e-07	1.30237e-05
chr11	73661364	73681411	ENSG00000187726.4	DNAJB13	-1.86642	0.0090773	0.035132
chr8	37962760	38001594	ENSG00000129691.11	ASH2L	-1.86716	0.00673587	0.0277733
chr14	69846848	69865344	ENSG00000100632.6	ERH	-1.86913	9.25593e-07	1.86129e-05
chr14	23369854	23388393	ENSG00000100461.13	RBM23	-1.87012	0.000191785	0.0015767
chr12	50184929	50222533	ENSG00000167566.12	NCKAP5L	-1.87021	0.000472562	0.00329123
chr19	40325098	40337054	ENSG00000105202.3	FBL	-1.87573	0.00587026	0.0248595
chr19	55773599	55791749	ENSG00000133265.6	HSPBP1	-1.87755	0.00222672	0.0115294
chr17	46045176	46059140	ENSG00000108465.10	CDK5RAP3	-1.87799	0.000366823	0.00267918
chr1	110026101	110035426	ENSG00000162650.11	ATXN7L2	-1.8792	0.0125401	0.0452973
chr7	7606503	7648560	ENSG00000164654.11	MIOS	-1.88027	2.9419e-06	4.87023e-05
chr19	6361463	6368919	ENSG00000125656.4	CLPP	-1.88041	0.00444447	0.0199477
chr2	175260458	175294303	ENSG00000144306.9	SCRN3	-1.88069	0.000442256	0.00312641
chr16	21845890	21892148	ENSG00000185864.12	NPIPB4	-1.88311	0.00259897	0.0130478
chr2	120978854	120980984	ENSG00000226479.3	TMEM185B	-1.88317	0.0127038	0.0457813
chr16	284545	319942	ENSG00000167930.11	ITFG3	-1.88335	3.77656e-05	0.000408814
chr16	2039661	2044276	ENSG00000127561.10	SYNGR3	-1.88356	0.00456607	0.0203856
chr14	94400499	94443137	ENSG00000100628.7	ASB2	-1.88592	0.0142141	0.0498744
chr19	38795753	38807913	ENSG00000167645.12	YIF1B	-1.88669	0.00304145	0.0147606
chr15	44957930	45003514	ENSG00000229474.2	PATL2	-1.88687	0.00495828	0.0218831
chr16	4003388	4166186	ENSG00000162104.5	ADCY9	-1.88732	6.19665e-05	0.00062639
chr12	117153593	117175875	ENSG00000111412.4	C12orf49	-1.88866	0.00411844	0.0187778
chr19	56887413	56904914	ENSG00000018869.12	ZNF582	-1.89229	0.00484774	0.0214566
chr19	47112534	47114036	ENSG00000269292.1	CTB-12A17.3	-1.89515	0.00622057	0.026076
chr20	62681189	62703700	ENSG00000171703.12	TCEA2	-1.89659	0.000894061	0.00551132
chr3	32567463	32612366	ENSG00000144635.4	DYNC1LI1	-1.89676	4.05305e-08	1.27472e-06
chr18	670324	712676	ENSG00000132199.14	ENOSF1	-1.89735	1.27544e-05	0.000167997
chr10	75572259	75634343	ENSG00000148660.16	CAMK2G	-1.89768	8.94336e-06	0.000124883
chr18	3247479	3256234	ENSG00000101608.8	MYL12A	-1.89833	8.2519e-11	6.13536e-09
chr1	174968300	174980851	ENSG00000116161.13	CACYBP	-1.89883	4.73919e-12	5.11711e-10
chr11	117049449	117068160	ENSG00000149577.11	SIDT2	-1.89917	0.00273223	0.0135548
chr15	98058517	98065041	ENSG00000259524.1	RP11-461F11.1	-1.89949	0.00389137	0.0179257
chr11	65769550	65771620	ENSG00000175334.3	BANF1	-1.89955	2.85652e-08	9.38446e-07
chr1	161166894	161184185	ENSG00000158864.8	NDUFS2	-1.90167	0.00658427	0.0273066
chr16	69354043	69373570	ENSG00000213380.9	COG8	-1.90184	0.000448001	0.00315518
chr3	150320662	150348222	ENSG00000198843.8	SELT	-1.90362	0.0006859	0.00443963
chr12	133707161	133736051	ENSG00000256223.1	ZNF10	-1.90365	0.00579292	0.0245811
chr2	9563697	9613230	ENSG00000119203.9	CPSF3	-1.90652	2.56211e-05	0.000299537
chr3	55542336	56502391	ENSG00000187672.8	ERC2	-1.9078	9.07264e-07	1.83085e-05
chr8	42889337	42940931	ENSG00000168522.8	FNTA	-1.90904	0.000358929	0.00263287
chr11	36317838	36486754	ENSG00000135362.9	PRR5L	-1.9103	0.00364382	0.01704
chr3	34200826	34604369	ENSG00000226320.1	AC018359.1	-1.91182	0.00450159	0.0201454
chr1	12040238	12073571	ENSG00000116688.12	MFN2	-1.91239	1.05041e-06	2.06333e-05
chr16	2587965	2653189	ENSG00000140992.14	PDPK1	-1.91243	5.65252e-06	8.49926e-05
chr6	27106073	27114619	ENSG00000197903.6	HIST1H2BK	-1.91377	0.000134571	0.00118506
chr2	242088991	242123067	ENSG00000115685.10	PPP1R7	-1.91388	7.56245e-10	4.01877e-08
chr13	27998681	28009958	ENSG00000122034.8	GTF3A	-1.91722	0.000271418	0.00210095
chr14	102690837	102771537	ENSG00000080823.17	MOK	-1.91931	0.00697092	0.0285782
chr3	197615946	197687013	ENSG00000114473.9	IQCG	-1.92017	0.00145367	0.00819175
chr16	2821415	2827298	ENSG00000103363.10	TCEB2	-1.92035	0.000133731	0.0011795
chr11	64008475	64011604	ENSG00000173486.8	FKBP2	-1.92035	5.80917e-05	0.000592981
chr20	30252255	30311792	ENSG00000171552.8	BCL2L1	-1.92111	0.00907995	0.0351343
chr16	81772702	81991899	ENSG00000197943.5	PLCG2	-1.9227	0.011972	0.043645
chr14	106064224	106068065	ENSG00000211891.4	IGHE	-1.92448	0.0041052	0.0187275
chr1	33116743	33151812	ENSG00000162521.14	RBBP4	-1.92538	3.34588e-09	1.41445e-07
chr13	48399465	48410091	ENSG00000228573.1	RP11-279N8.1	-1.92595	0.00532327	0.0230296
chr19	11432722	11456946	ENSG00000105514.3	RAB3D	-1.92711	0.00010311	0.000951612
chr19	49949555	49956754	ENSG00000104872.6	PIH1D1	-1.92803	0.000115168	0.00104235
chr10	88810243	88854623	ENSG00000148672.7	GLUD1	-1.92847	0.00263776	0.0131632
chr13	115000362	115038198	ENSG00000130177.10	CDC16	-1.92855	0.000802611	0.00504481
chr8	10622473	10697394	ENSG00000254093.4	PINX1	-1.92984	8.36347e-05	0.00080191
chr9	110045418	110094475	ENSG00000119318.8	RAD23B	-1.93023	2.55178e-05	0.000298535
chr5	147250245	147261754	ENSG00000164265.4	SCGB3A2	-1.93431	0.00427499	0.0193304
chr2	219575568	219620139	ENSG00000135912.6	TTLL4	-1.9345	0.00064184	0.00421561
chr15	63836446	63893788	ENSG00000259248.1	USP3-AS1	-1.93505	0.00283289	0.0139278
chr17	33901814	33905882	ENSG00000108733.5	PEX12	-1.93532	0.0018503	0.00990654
chr17	76374721	76421195	ENSG00000087157.14	PGS1	-1.93592	0.000482267	0.00334782
chr14	39583427	39606177	ENSG00000092208.12	GEMIN2	-1.93627	5.09686e-08	1.56525e-06
chr6	31588497	31605548	ENSG00000204469.8	PRRC2A	-1.93642	0.000590707	0.00395797
chr5	139624624	139682706	ENSG00000113068.5	PFDN1	-1.93681	2.60008e-06	4.39855e-05
chr14	80128009	80257606	ENSG00000258637.1	RP11-242P2.1	-1.93888	0.00855833	0.0335602
chr3	188665003	189043093	ENSG00000188001.5	TPRG1	-1.93938	0.000431373	0.00306738
chr17	16454701	16472520	ENSG00000141040.10	ZNF287	-1.94037	0.00103094	0.00619954
chr2	46843555	46852881	ENSG00000119878.5	CRIPT	-1.94065	0.00119024	0.00697679
chrX	117629861	117820126	ENSG00000147251.11	DOCK11	-1.94093	0.0128956	0.0463095
chr17	33905065	34053436	ENSG00000006125.12	AP2B1	-1.94258	2.16251e-07	5.39101e-06
chr7	100472733	100486285	ENSG00000087087.14	SRRT	-1.94469	0.0022862	0.0117753
chr8	356428	421225	ENSG00000147364.12	FBXO25	-1.94593	8.26997e-08	2.35618e-06
chr10	103338639	103348027	ENSG00000166169.12	POLL	-1.94593	0.0142225	0.0498859
chr3	195447753	195467994	ENSG00000176945.12	MUC20	-1.9475	0.00159309	0.00882549
chr19	36103646	36116251	ENSG00000249115.4	HAUS5	-1.9486	0.00770537	0.0308651
chr1	168195176	168222263	ENSG00000213064.5	SFT2D2	-1.9505	9.45062e-06	0.000130658
chr2	15731302	15771235	ENSG00000079785.10	DDX1	-1.95057	5.39828e-11	4.27625e-09
chr22	23412540	23467224	ENSG00000128266.7	GNAZ	-1.95108	0.0140318	0.0493964
chr1	13909960	13944452	ENSG00000162493.12	PDPN	-1.95185	3.78622e-05	0.000409566
chr1	174725988	174726257	ENSG00000223828.1	BANF1P4	-1.95197	0.0064494	0.0268534
chr6	144185573	144259483	ENSG00000118491.7	ZC2HC1B	-1.95243	0.00530449	0.0229979
chr7	87031013	87109751	ENSG00000005471.11	ABCB4	-1.95401	0.00668132	0.0275979
chr9	32384618	32454767	ENSG00000122729.14	ACO1	-1.95486	0.0017564	0.00951264
chr4	141445312	141474924	ENSG00000179387.5	ELMOD2	-1.95801	0.000310125	0.00233344
chr2	143635067	143799890	ENSG00000115919.10	KYNU	-1.95816	0.0111013	0.0410803
chr2	3192696	3381653	ENSG00000032389.8	TSSC1	-1.96121	0.00028983	0.00221315
chr17	41952725	41987068	ENSG00000108852.10	MPP2	-1.96124	0.000125772	0.00111745
chr10	6469105	6622263	ENSG00000065675.10	PRKCQ	-1.96126	2.58989e-05	0.00030216
chr2	232646381	232673963	ENSG00000144524.13	COPS7B	-1.96134	0.000482952	0.00335121
chr11	61197514	61215001	ENSG00000167985.2	SDHAF2	-1.96304	0.000702431	0.00451559
chr1	150898739	150937213	ENSG00000143379.8	SETDB1	-1.96331	3.28463e-05	0.000363273
chr8	33330904	33371119	ENSG00000129696.8	TTI2	-1.96348	0.00385731	0.0178074
[truncated: 2,836 more rows]
