# Supplementary material for: Single-cell analysis of transcriptome and DNA methylome in human oocyte maturation
Source: PLoS One. 2020 Nov 5;15(11):e0241698. doi: 10.1371/journal.pone.0241698 (PMC7643955; doi:10.1371/journal.pone.0241698)
Supplement: S5 Table — Three tabs: CpG, CHH, CHG. (XLSM) [file pone.0241698.s005.xlsm]

## Sheet: DMR_cpg_m2_m1
chr1	795001	798000	0.839744
chr1	795601	798600	0.81746
chr1	796201	799200	0.683179
chr1	2136601	2139600	0.761905
chr1	2137201	2140200	0.761905
chr1	2137801	2140800	0.844575
chr1	2247001	2250000	0.432041
chr1	2247601	2250600	0.39
chr1	2248201	2251200	0.414184
chr1	2248801	2251800	0.382553
chr1	2989801	2992800	-0.424159
chr1	2990401	2993400	-0.424159
chr1	2991001	2994000	-0.424159
chr1	2991601	2994600	-0.604545
chr1	2992201	2995200	-0.619048
chr1	3831601	3834600	0.575
chr1	3832201	3835200	0.596618
chr1	3832801	3835800	0.599542
chr1	3833401	3836400	0.674342
chr1	8193001	8196000	0.721591
chr1	8193601	8196600	0.721591
chr1	8194801	8197800	0.766667
chr1	8352001	8355000	0.594862
chr1	8352601	8355600	0.594862
chr1	8353201	8356200	0.652381
chr1	9461401	9464400	0.62963
chr1	9507601	9510600	0.823077
chr1	9508201	9511200	0.837662
chr1	9596401	9599400	0.652778
chr1	9597001	9600000	0.652778
chr1	9597601	9600600	0.682353
chr1	9598201	9601200	0.682353
chr1	15313801	15316800	-0.524291
chr1	15369601	15372600	0.785714
chr1	20002801	20005800	-0.87037
chr1	20003401	20006400	-0.87037
chr1	20004001	20007000	-0.87037
chr1	20004601	20007600	-0.87037
chr1	20005201	20008200	-0.87037
chr1	20307601	20310600	-0.712821
chr1	21499801	21502800	-0.696296
chr1	21844801	21847800	0.761905
chr1	21845401	21848400	0.736842
chr1	21846001	21849000	0.794643
chr1	21846601	21849600	0.6
chr1	21847201	21850200	0.622807
chr1	22175401	22178400	-0.644444
chr1	22176001	22179000	-0.644444
chr1	22228201	22231200	-0.828571
chr1	22228801	22231800	-0.828571
chr1	22229401	22232400	-0.81312
chr1	22230001	22233000	-0.771429
chr1	22230601	22233600	-0.519635
chr1	22710001	22713000	0.639752
chr1	22977601	22980600	0.73262
chr1	22978201	22981200	0.73262
chr1	24430801	24433800	-0.677249
chr1	24431401	24434400	-0.635682
chr1	24432001	24435000	-0.612857
chr1	24432601	24435600	-0.612857
chr1	24433201	24436200	-0.652727
chr1	24953401	24956400	0.818182
chr1	24954001	24957000	0.818182
chr1	26905801	26908800	0.549451
chr1	26908201	26911200	0.607843
chr1	32257801	32260800	-0.75
chr1	32258401	32261400	-0.75
chr1	32259001	32262000	-0.75
chr1	32259601	32262600	-0.75
chr1	32535601	32538600	0.718182
chr1	35717401	35720400	0.853535
chr1	35718001	35721000	0.853535
chr1	35718601	35721600	0.853535
chr1	36268801	36271800	0.842424
chr1	36269401	36272400	0.842424
chr1	36270001	36273000	0.842424
chr1	36270601	36273600	0.527615
chr1	36271201	36274200	0.527615
chr1	38919601	38922600	0.790598
chr1	38920201	38923200	0.790598
chr1	38920801	38923800	0.790598
chr1	38921401	38924400	0.846591
chr1	41374801	41377800	-0.673077
chr1	41375401	41378400	-0.673077
chr1	44098201	44101200	0.651786
chr1	44098801	44101800	0.648148
chr1	44099401	44102400	0.562903
chr1	44100001	44103000	0.562903
chr1	44100601	44103600	0.599617
chr1	45303601	45306600	0.651852
chr1	45304201	45307200	0.651852
chr1	45304801	45307800	0.595238
chr1	45306001	45309000	0.480415
chr1	47677201	47680200	0.813853
chr1	47677801	47680800	0.85
chr1	47678401	47681400	0.85
chr1	47679001	47682000	0.85
chr1	47683201	47686200	0.733333
chr1	47683801	47686800	0.733333
chr1	47684401	47687400	0.733333
chr1	47685001	47688000	0.733333
chr1	53810401	53813400	0.498918
chr1	53811001	53814000	0.498918
chr1	53811601	53814600	0.555288
chr1	53812201	53815200	0.523109
chr1	53812801	53815800	0.523109
chr1	61897201	61900200	-0.589744
chr1	61897801	61900800	-0.612319
chr1	66759001	66762000	-0.701389
chr1	81966001	81969000	0.554023
chr1	81966601	81969600	0.535484
chr1	81967201	81970200	0.489433
chr1	81967801	81970800	0.489433
chr1	85402801	85405800	-0.745714
chr1	85403401	85406400	-0.745714
chr1	85404001	85407000	-0.745714
chr1	85404601	85407600	-0.745714
chr1	85984801	85987800	0.636905
chr1	91351801	91354800	-0.6
chr1	91352401	91355400	-0.6
chr1	91353001	91356000	-0.6
chr1	96878401	96881400	0.6875
chr1	96879001	96882000	0.6875
chr1	96879601	96882600	0.6875
chr1	96880201	96883200	0.790476
chr1	96880801	96883800	0.790476
chr1	97068001	97071000	0.629571
chr1	97068601	97071600	0.646199
chr1	97069201	97072200	0.608637
chr1	97069801	97072800	0.608637
chr1	101779201	101782200	0.698529
chr1	101779801	101782800	0.698529
chr1	101780401	101783400	0.698529
chr1	101781001	101784000	0.745833
chr1	101781601	101784600	0.745833
chr1	110577001	110580000	-0.541667
chr1	110577601	110580600	-0.541667
chr1	114924001	114927000	0.750351
chr1	114924601	114927600	0.760417
chr1	114925201	114928200	0.760417
chr1	114925801	114928800	0.760417
chr1	114926401	114929400	0.760417
chr1	115173001	115176000	0.681373
chr1	115174201	115177200	0.645299
chr1	120608401	120611400	0.655797
chr1	120609001	120612000	0.655797
chr1	120609601	120612600	0.655797
chr1	145008601	145011600	-0.594737
chr1	145009201	145012200	-0.625641
chr1	145009801	145012800	-0.626781
chr1	146686201	146689200	0.832168
chr1	146686801	146689800	0.832168
chr1	146687401	146690400	0.832168
chr1	146688001	146691000	0.832168
chr1	146688601	146691600	0.832168
chr1	148861801	148864800	-0.876006
chr1	148862401	148865400	-0.571429
chr1	148863001	148866000	-0.540541
chr1	148863601	148866600	-0.554762
chr1	148864201	148867200	-0.554762
chr1	149233801	149236800	0.791444
chr1	149235001	149238000	0.782353
chr1	149235601	149238600	0.782353
chr1	149236201	149239200	0.782353
chr1	150894601	150897600	0.8
chr1	150895201	150898200	0.8
chr1	151681201	151684200	0.770677
chr1	151681801	151684800	0.687166
chr1	152007601	152010600	0.885621
chr1	152008201	152011200	0.885621
chr1	152008801	152011800	0.885621
chr1	152009401	152012400	0.62987
chr1	152010001	152013000	0.62987
chr1	153645001	153648000	0.846154
chr1	153678601	153681600	0.601307
chr1	153679201	153682200	0.601307
chr1	153680401	153683400	0.682692
chr1	153681001	153684000	0.682692
chr1	156028201	156031200	-0.615764
chr1	156028801	156031800	-0.615764
chr1	156029401	156032400	-0.632275
chr1	156489001	156492000	-0.805556
chr1	156489601	156492600	-0.805556
chr1	156490201	156493200	-0.805556
chr1	156490801	156493800	-0.805556
chr1	156491401	156494400	-0.791444
chr1	164679001	164682000	0.768103
chr1	164679601	164682600	0.717886
chr1	164680201	164683200	0.717886
chr1	164680801	164683800	0.715177
chr1	164681401	164684400	0.819853
chr1	166845001	166848000	0.47561
chr1	166845601	166848600	0.549896
chr1	166846201	166849200	0.70614
chr1	166846801	166849800	0.70614
chr1	166847401	166850400	0.70614
chr1	167478601	167481600	-0.837662
chr1	177111001	177114000	0.659722
chr1	177111601	177114600	0.659722
chr1	177112201	177115200	0.659722
chr1	177112801	177115800	0.659722
chr1	177113401	177116400	0.659722
chr1	180890401	180893400	0.705882
chr1	180891001	180894000	0.705882
chr1	182022601	182025600	0.807143
chr1	182023201	182026200	0.667421
chr1	200379001	200382000	0.768571
chr1	200451001	200454000	0.718615
chr1	200451601	200454600	0.718615
chr1	200689201	200692200	0.626781
chr1	200689801	200692800	0.626781
chr1	200690401	200693400	0.626781
chr1	200924401	200927400	-0.680672
chr1	200925001	200928000	-0.723077
chr1	200925601	200928600	-0.723077
chr1	202894801	202897800	-0.776498
chr1	202895401	202898400	-0.783333
chr1	202896001	202899000	-0.783333
chr1	202896601	202899600	-0.783333
chr1	207037201	207040200	0.79798
chr1	207037801	207040800	0.79798
chr1	207038401	207041400	0.79798
chr1	207039001	207042000	0.79798
chr1	207039601	207042600	0.79798
chr1	209979601	209982600	0.63141
chr1	209980201	209983200	0.648221
chr1	209980801	209983800	0.794737
chr1	217629001	217632000	0.790476
chr1	217629601	217632600	0.765182
chr1	217630201	217633200	0.765182
chr1	217630801	217633800	0.713904
chr1	217631401	217634400	0.63
chr1	223933801	223936800	-0.752381
chr1	223934401	223937400	-0.477833
chr1	223935001	223938000	-0.503043
chr1	223935601	223938600	-0.503043
chr1	224380201	224383200	0.8375
chr1	224380801	224383800	0.8375
chr1	224381401	224384400	0.8375
chr1	224382001	224385000	0.8375
chr1	226775401	226778400	-0.606407
chr1	226776001	226779000	-0.770898
chr1	228772801	228775800	-0.644231
chr1	228773401	228776400	-0.644231
chr1	228774001	228777000	-0.629825
chr1	228774601	228777600	-0.629825
chr1	228775201	228778200	-0.629825
chr1	230137201	230140200	0.485714
chr1	230137801	230140800	0.485714
chr1	230138401	230141400	0.498911
chr1	230139001	230142000	0.687879
chr1	230139601	230142600	0.663043
chr1	232360201	232363200	-0.858333
chr1	232360801	232363800	-0.858333
chr1	232361401	232364400	-0.858333
chr1	234286801	234289800	0.775
chr1	240711001	240714000	0.683333
chr1	240711601	240714600	0.683333
chr1	240712201	240715200	0.683333
chr1	240712801	240715800	0.683333
chr1	240984001	240987000	-0.638889
chr1	244992601	244995600	0.89899
chr1	245062801	245065800	0.735714
chr1	245063401	245066400	0.735714
chr1	245064001	245067000	0.735714
chr10	3417001	3420000	-0.780303
chr10	4362601	4365600	0.845238
chr10	4363201	4366200	0.845238
chr10	4363801	4366800	0.845238
chr10	4364401	4367400	0.845238
chr10	4365001	4368000	0.845238
chr10	5676001	5679000	-0.775
chr10	5676601	5679600	-0.775
chr10	6052801	6055800	-0.679487
chr10	6053401	6056400	-0.717105
chr10	6054001	6057000	-0.857843
chr10	12412201	12415200	0.634868
chr10	12412801	12415800	0.634868
chr10	13274401	13277400	-0.720238
chr10	13275001	13278000	-0.720238
chr10	13275601	13278600	-0.720238
chr10	13276201	13279200	-0.720238
chr10	13276801	13279800	-0.720238
chr10	15093001	15096000	0.62381
chr10	17095801	17098800	-0.645833
chr10	17096401	17099400	-0.645833
chr10	17097001	17100000	-0.645833
chr10	17097601	17100600	-0.645833
chr10	17098201	17101200	-0.645833
chr10	19204201	19207200	0.733333
chr10	19204801	19207800	0.733333
chr10	19205401	19208400	0.733333
chr10	19206001	19209000	0.733333
chr10	19206601	19209600	0.733333
chr10	19298401	19301400	0.837662
chr10	19299001	19302000	0.837662
chr10	28698001	28701000	0.679487
chr10	28698601	28701600	0.729167
chr10	28699201	28702200	0.729167
chr10	28699801	28702800	0.729167
chr10	38143801	38146800	0.479385
chr10	38144401	38147400	0.479385
chr10	42594001	42597000	0.188011
chr10	50313001	50316000	-0.611111
chr10	50313601	50316600	-0.611111
chr10	50314201	50317200	-0.599542
chr10	50314801	50317800	-0.599542
chr10	50315401	50318400	-0.599542
chr10	64244401	64247400	0.766667
chr10	64245001	64248000	0.766667
chr10	64245601	64248600	0.766667
chr10	64246201	64249200	0.766667
chr10	66681601	66684600	0.511312
chr10	66682201	66685200	0.451813
chr10	71083201	71086200	0.588319
chr10	71083801	71086800	0.588319
chr10	72679201	72682200	-0.723776
chr10	72679801	72682800	-0.653784
chr10	73408801	73411800	0.833333
chr10	73566001	73569000	-0.643382
chr10	75743401	75746400	0.666667
chr10	75744001	75747000	0.667742
chr10	75744601	75747600	0.667742
chr10	86667001	86670000	0.833333
chr10	86667601	86670600	0.833333
chr10	88096201	88099200	0.739011
chr10	88096801	88099800	0.739011
chr10	88097401	88100400	0.739011
chr10	88098001	88101000	0.739011
chr10	88323001	88326000	0.841176
chr10	88323601	88326600	0.841176
chr10	99183001	99186000	0.305637
chr10	99183601	99186600	0.312511
chr10	99184201	99187200	0.306433
chr10	99184801	99187800	0.295935
chr10	99185401	99188400	0.321915
chr10	101090401	101093400	0.495833
chr10	102515401	102518400	0.789352
chr10	102516001	102519000	0.789352
chr10	102516601	102519600	0.789352
chr10	102517201	102520200	0.798319
chr10	102517801	102520800	0.798319
chr10	105441601	105444600	0.689231
chr10	105442201	105445200	0.689231
chr10	105442801	105445800	0.662393
chr10	105443401	105446400	0.609231
chr10	105444001	105447000	0.609231
chr10	105570601	105573600	0.746032
chr10	108607201	108610200	0.888545
chr10	108607801	108610800	0.888545
chr10	108608401	108611400	0.888545
chr10	108609001	108612000	0.888545
chr10	108609601	108612600	0.888545
chr10	120458401	120461400	0.759091
chr10	120459001	120462000	0.759091
chr10	124017601	124020600	0.777778
chr10	127243801	127246800	0.766667
chr10	127459801	127462800	0.558242
chr10	127460401	127463400	0.770588
chr10	127461001	127464000	0.585586
chr10	127461601	127464600	0.643092
chr10	127462201	127465200	0.643092
chr10	129892201	129895200	-0.631579
chr10	129892801	129895800	-0.631579
chr10	129893401	129896400	-0.631579
chr10	130538401	130541400	0.804762
chr10	130539001	130542000	0.804762
chr10	130540201	130543200	0.742754
chr10	131209801	131212800	0.633333
chr10	132097201	132100200	0.846154
chr10	132097801	132100800	0.846154
chr10	132634201	132637200	0.635897
chr10	132634801	132637800	0.846377
chr10	132635401	132638400	0.846377
chr10	132636001	132639000	0.846377
chr10	133451401	133454400	0.771429
chr10	133452001	133455000	0.67402
chr10	133452601	133455600	0.67402
chr10	133453201	133456200	0.67402
chr10	133453801	133456800	0.659091
chr10	134603401	134606400	0.792124
chr10	134604001	134607000	0.792124
chr10	134604601	134607600	0.792124
chr10	134605201	134608200	0.811364
chr10	134605801	134608800	0.811364
chr11	363601	366600	0.807143
chr11	364201	367200	0.870445
chr11	364801	367800	0.870445
chr11	1077001	1080000	-0.571429
chr11	1077601	1080600	-0.446465
chr11	1078201	1081200	-0.47093
chr11	1078801	1081800	-0.47093
chr11	1251001	1254000	0.833333
chr11	1251601	1254600	0.833333
chr11	1252201	1255200	0.833333
chr11	1252801	1255800	0.833333
chr11	1253401	1256400	0.833333
chr11	1475401	1478400	-0.569892
chr11	1476001	1479000	-0.71645
chr11	1476601	1479600	-0.690669
chr11	1477201	1480200	-0.749216
chr11	1477801	1480800	-0.575
chr11	1554001	1557000	-0.758772
chr11	2041201	2044200	0.803571
chr11	2041801	2044800	0.653846
chr11	2042401	2045400	0.625
chr11	2043001	2046000	0.530637
chr11	2043601	2046600	0.511905
chr11	8831401	8834400	-0.8
chr11	8832001	8835000	-0.8
chr11	9392401	9395400	-0.492157
chr11	32470201	32473200	0.655556
chr11	32470801	32473800	0.655556
chr11	32471401	32474400	0.711111
chr11	32472001	32475000	0.711111
chr11	47394601	47397600	0.854545
chr11	47395201	47398200	0.854545
chr11	47395801	47398800	0.854545
chr11	47396401	47399400	0.838889
chr11	47469001	47472000	0.862963
chr11	47469601	47472600	0.862963
chr11	55227601	55230600	0.589744
chr11	60821401	60824400	0.629474
chr11	60822001	60825000	0.629474
chr11	62424001	62427000	0.766667
chr11	62425201	62428200	0.741667
chr11	62425801	62428800	0.613636
chr11	62426401	62429400	0.577352
chr11	65215801	65218800	0.617544
chr11	65216401	65219400	0.617544
chr11	65217001	65220000	0.617544
chr11	65274001	65277000	-0.625
chr11	65274601	65277600	-0.625
chr11	65275201	65278200	-0.570136
chr11	65275801	65278800	-0.570136
chr11	65276401	65279400	-0.689815
chr11	66333001	66336000	-0.70614
chr11	66333601	66336600	-0.70614
chr11	66607801	66610800	-0.530769
chr11	66608401	66611400	-0.530769
chr11	66609001	66612000	-0.530769
chr11	66609601	66612600	-0.570946
chr11	66610201	66613200	-0.588745
chr11	66756001	66759000	0.804813
chr11	66756601	66759600	0.804813
chr11	66757201	66760200	0.869748
chr11	66757801	66760800	0.717105
chr11	66758401	66761400	0.732353
chr11	66874201	66877200	0.726087
chr11	67215601	67218600	0.75
chr11	67216201	67219200	0.75
chr11	67216801	67219800	0.75
chr11	68625601	68628600	0.472453
chr11	68626201	68629200	0.488604
chr11	68626801	68629800	0.488604
chr11	68627401	68630400	0.593333
chr11	68628001	68631000	0.7375
chr11	68864401	68867400	-0.647436
chr11	68865001	68868000	-0.602439
chr11	68865601	68868600	-0.675214
chr11	68866201	68869200	-0.675214
chr11	70007401	70010400	-0.725146
chr11	70008001	70011000	-0.70915
chr11	70008601	70011600	-0.580808
chr11	70009201	70012200	-0.580808
chr11	70009801	70012800	-0.599542
chr11	76090201	76093200	-0.684034
chr11	76090801	76093800	-0.672794
chr11	76091401	76094400	-0.672794
chr11	76551601	76554600	0.781034
chr11	76552201	76555200	0.781034
chr11	76552801	76555800	0.781034
chr11	76553401	76556400	0.781034
chr11	76554001	76557000	0.781034
chr11	87477601	87480600	0.532468
chr11	87478201	87481200	0.532468
chr11	87478801	87481800	0.578755
chr11	87479401	87482400	0.578755
chr11	87480001	87483000	0.578755
chr11	91878001	91881000	-0.818182
chr11	106318801	106321800	-0.788889
chr11	106319401	106322400	-0.788889
chr11	106320001	106323000	-0.788889
chr11	106320601	106323600	-0.788889
chr11	106321201	106324200	-0.788889
chr11	107742001	107745000	0.673077
chr11	116695801	116698800	0.716667
chr11	116696401	116699400	0.716667
chr11	116697001	116700000	0.716667
chr11	117810001	117813000	-0.678571
chr11	123445801	123448800	0.833333
chr11	123446401	123449400	0.833333
chr11	126323401	126326400	0.471429
chr11	126324001	126327000	0.544757
chr11	126324601	126327600	0.566176
chr11	126325201	126328200	0.566176
chr11	126325801	126328800	0.566176
chr12	3417001	3420000	0.492901
chr12	6425401	6428400	-0.666667
chr12	6426001	6429000	-0.592593
chr12	6426601	6429600	-0.592593
chr12	6427201	6430200	-0.586207
chr12	6427801	6430800	-0.673077
chr12	8072401	8075400	-0.818182
chr12	8073001	8076000	-0.818182
chr12	8163601	8166600	-0.867521
chr12	8164201	8167200	-0.867521
chr12	8164801	8167800	-0.867521
chr12	8165401	8168400	-0.867521
chr12	8166001	8169000	-0.867521
chr12	11735401	11738400	-0.803828
chr12	11736001	11739000	-0.844444
chr12	11736601	11739600	-0.803828
chr12	11737201	11740200	-0.803828
chr12	11737801	11740800	-0.790476
chr12	19948201	19951200	0.75
chr12	19948801	19951800	0.75
chr12	32290201	32293200	-0.508333
chr12	32290801	32293800	-0.508333
chr12	32291401	32294400	-0.508333
chr12	32292001	32295000	-0.508333
chr12	32292601	32295600	-0.517672
chr12	48372001	48375000	-0.755245
chr12	49921201	49924200	-0.639706
chr12	49921801	49924800	-0.785714
chr12	49922401	49925400	-0.785714
chr12	49923001	49926000	-0.785714
chr12	49923601	49926600	-0.720109
chr12	53464801	53467800	-0.678138
chr12	53465401	53468400	-0.653704
chr12	53466001	53469000	-0.515079
chr12	53466601	53469600	-0.515079
chr12	53467201	53470200	-0.591667
chr12	54881401	54884400	0.742754
chr12	90766801	90769800	0.785714
chr12	101108401	101111400	-0.741667
chr12	101109001	101112000	-0.785714
chr12	101109601	101112600	-0.785714
chr12	101110201	101113200	-0.785714
chr12	101110801	101113800	-0.785714
chr12	102704401	102707400	0.845238
chr12	102705001	102708000	0.779487
chr12	102705601	102708600	0.779487
chr12	102706201	102709200	0.779487
chr12	102706801	102709800	0.779487
chr12	103887001	103890000	0.871212
chr12	103887601	103890600	0.871212
chr12	103888201	103891200	0.871212
chr12	103888801	103891800	0.871212
chr12	103889401	103892400	0.871212
chr12	108987601	108990600	0.666667
chr12	108988201	108991200	0.666667
chr12	109179601	109182600	-0.612973
chr12	109180201	109183200	-0.636591
chr12	109180801	109183800	-0.636591
chr12	109181401	109184400	-0.690821
chr12	113541001	113544000	0.511905
chr12	113542201	113545200	0.54
chr12	114231601	114234600	0.777778
chr12	114232201	114235200	0.777778
chr12	114232801	114235800	0.777778
chr12	115077601	115080600	-0.769231
chr12	115078201	115081200	-0.769231
chr12	116853001	116856000	0.818182
chr12	116853601	116856600	0.818182
chr12	122098201	122101200	0.653333
chr12	122098801	122101800	0.653333
chr12	122107201	122110200	-0.429412
chr12	122107801	122110800	-0.418525
chr12	122108401	122111400	-0.380704
chr12	122109001	122112000	-0.380704
chr12	124115401	124118400	0.856459
chr12	124603201	124606200	0.746154
chr12	124603801	124606800	0.746154
chr12	125047201	125050200	-0.79902
chr12	125047801	125050800	-0.573718
chr12	125048401	125051400	-0.573718
chr12	125089801	125092800	0.556548
chr12	125090401	125093400	0.525641
chr12	125091001	125094000	0.452267
chr12	125091601	125094600	0.389676
chr12	125092201	125095200	0.372727
chr12	125127001	125130000	0.75
chr12	125127601	125130600	0.75
chr12	125224201	125227200	-0.719251
chr12	125224801	125227800	-0.719251
chr12	125225401	125228400	-0.7343
chr12	125226001	125229000	-0.572981
chr12	125226601	125229600	-0.572981
chr12	127209001	127212000	-0.740166
chr12	127209601	127212600	-0.533206
chr12	127210201	127213200	-0.533206
chr12	127210801	127213800	-0.620769
chr12	127211401	127214400	-0.605844
chr12	128599201	128602200	-0.492506
chr12	128750401	128753400	0.406597
chr12	128751001	128754000	0.406597
chr12	128751601	128754600	0.377551
chr12	128752201	128755200	0.435374
chr12	128752801	128755800	0.497354
chr12	130408801	130411800	-0.818182
chr12	131162401	131165400	-0.749084
chr12	131163001	131166000	-0.749084
chr12	131163601	131166600	-0.79798
chr12	131164201	131167200	-0.79798
chr13	20379601	20382600	-0.711111
chr13	21487201	21490200	-0.833333
chr13	21487801	21490800	-0.833333
chr13	21891601	21894600	0.645299
chr13	22221601	22224600	0.884409
chr13	22222201	22225200	0.884409
chr13	22222801	22225800	0.884409
chr13	22223401	22226400	0.875758
chr13	22224001	22227000	0.875758
chr13	24887401	24890400	0.755245
chr13	24888001	24891000	0.755245
chr13	24888601	24891600	0.755245
chr13	24930601	24933600	-0.504167
chr13	24931201	24934200	-0.504167
chr13	26069401	26072400	0.492157
chr13	26070001	26073000	0.492157
chr13	26070601	26073600	0.492157
chr13	26071201	26074200	0.559267
chr13	26071801	26074800	0.559267
chr13	28032601	28035600	0.894022
chr13	28033201	28036200	0.894022
chr13	28033801	28036800	0.851648
chr13	28034401	28037400	0.790476
chr13	28035601	28038600	0.581653
chr13	28036201	28039200	0.581653
chr13	28036801	28039800	0.581653
chr13	28037401	28040400	0.563447
chr13	28038001	28041000	0.759409
chr13	36047401	36050400	-0.766234
chr13	36048001	36051000	-0.766234
chr13	36048601	36051600	-0.766234
chr13	36049201	36052200	-0.766234
chr13	36049801	36052800	-0.766234
chr13	40352401	40355400	0.842424
chr13	40938601	40941600	0.73262
chr13	40939201	40942200	0.73262
chr13	42795001	42798000	0.752101
chr13	42795601	42798600	0.752101
chr13	42796201	42799200	0.752101
chr13	42796801	42799800	0.752101
chr13	42797401	42800400	0.766667
chr13	44533201	44536200	0.825758
chr13	44533801	44536800	0.825758
chr13	50410201	50413200	0.721591
chr13	50410801	50413800	0.721591
chr13	50411401	50414400	0.721591
chr13	50412001	50415000	0.721591
chr13	62764801	62767800	-0.870629
chr13	62765401	62768400	-0.887363
chr13	62766001	62769000	-0.887363
chr13	62766601	62769600	-0.887363
chr13	62767201	62770200	-0.887363
chr13	67685401	67688400	0.677311
chr13	67686001	67689000	0.677311
chr13	67686601	67689600	0.677311
chr13	85274401	85277400	0.833333
chr13	98625001	98628000	0.718045
chr13	98625601	98628600	0.565508
chr13	98626201	98629200	0.565508
chr13	98626801	98629800	0.565508
chr13	98627401	98630400	0.565508
chr13	99427801	99430800	-0.675
chr13	102804601	102807600	-0.726891
chr13	103341601	103344600	0.681373
chr13	106332001	106335000	0.818182
chr13	106332601	106335600	0.818182
chr13	106333201	106336200	0.818182
chr13	110355601	110358600	-0.837662
chr13	110356201	110359200	-0.837662
chr13	110356801	110359800	-0.837662
chr13	110357401	110360400	-0.783333
chr13	110358001	110361000	-0.783333
chr13	110382601	110385600	0.823077
chr13	110383201	110386200	0.78022
chr13	110383801	110386800	0.78022
chr13	110384401	110387400	0.788636
chr13	110385001	110388000	0.820588
chr13	111574801	111577800	0.679167
chr13	111575401	111578400	0.742706
chr13	111576001	111579000	0.742706
chr13	111576601	111579600	0.742706
chr13	111577201	111580200	0.742706
chr13	112900201	112903200	0.577446
chr13	112900801	112903800	0.577446
chr13	112901401	112904400	0.492203
chr13	112902001	112905000	0.44436
chr13	113672401	113675400	0.684982
chr13	113737201	113740200	0.664835
chr13	113737801	113740800	0.675325
chr13	113776201	113779200	0.811111
chr13	113776801	113779800	0.811111
chr13	113777401	113780400	0.634211
chr13	113778001	113781000	0.634211
chr13	113778601	113781600	0.668831
chr14	19106401	19109400	0.548537
chr14	19107001	19110000	0.584046
chr14	19107601	19110600	0.543779
chr14	19108201	19111200	0.543779
chr14	19108801	19111800	0.539726
chr14	19357201	19360200	-0.747253
chr14	19357801	19360800	-0.747253
chr14	19358401	19361400	-0.747253
chr14	19359001	19362000	-0.747253
chr14	19359601	19362600	-0.747253
chr14	25348801	25351800	0.361378
chr14	25349401	25352400	0.361378
chr14	25350001	25353000	0.361157
chr14	25350601	25353600	0.361157
chr14	25351201	25354200	0.361157
chr14	34972801	34975800	0.867424
chr14	45384601	45387600	0.75
chr14	45385201	45388200	0.75
chr14	45385801	45388800	0.75
chr14	45386401	45389400	0.75
chr14	45387001	45390000	0.75
chr14	58706401	58709400	-0.816667
chr14	58707001	58710000	-0.816667
chr14	58821601	58824600	0.602381
chr14	58822201	58825200	0.634211
chr14	58822801	58825800	0.634211
chr14	58823401	58826400	0.634211
chr14	77241001	77244000	0.411765
chr14	77935201	77938200	0.394654
chr14	77935801	77938800	0.575
chr14	77936401	77939400	0.611905
chr14	77937001	77940000	0.714744
chr14	90967801	90970800	0.763218
chr14	90968401	90971400	0.763218
chr14	90969001	90972000	0.785714
chr14	90969601	90972600	0.785714
chr14	90970201	90973200	0.763218
chr14	92410801	92413800	0.65942
chr14	94587001	94590000	-0.645299
chr14	94588201	94591200	-0.833333
chr14	94588801	94591800	-0.854167
chr14	96726601	96729600	0.6875
chr14	96727201	96730200	0.719048
chr14	100441801	100444800	0.8125
chr14	100442401	100445400	0.8125
chr14	100443001	100446000	0.8125
chr14	100443601	100446600	0.8125
chr14	100444201	100447200	0.8125
chr14	100671001	100674000	0.8375
chr14	101002201	101005200	0.872973
chr14	101002801	101005800	0.534775
chr14	101003401	101006400	0.514088
chr14	101004001	101007000	0.514088
chr14	101101201	101104200	0.85
chr14	101101801	101104800	0.85
chr14	101102401	101105400	0.85
chr14	101535001	101538000	0.578704
chr14	101536801	101539800	0.586057
chr14	101537401	101540400	0.586057
chr14	101585401	101588400	0.823308
chr14	101586001	101589000	0.823308
chr14	101586601	101589600	0.823308
chr14	101661601	101664600	0.744048
chr14	104641201	104644200	-0.725543
chr14	104641801	104644800	-0.698529
chr14	104642401	104645400	-0.698529
chr14	104643001	104646000	-0.698529
chr14	104643601	104646600	-0.698529
chr14	105031801	105034800	0.424501
chr14	105032401	105035400	0.456522
chr14	105033001	105036000	0.456522
chr14	105033601	105036600	0.674545
chr14	105034201	105037200	0.76555
chr14	105714001	105717000	0.3354
chr14	105714601	105717600	0.359742
chr14	105715201	105718200	0.54436
chr14	105715801	105718800	0.538556
chr14	105716401	105719400	0.520157
chr15	20350801	20353800	-0.619048
chr15	20351401	20354400	-0.619048
chr15	20352001	20355000	-0.619048
chr15	20352601	20355600	-0.619048
chr15	20353201	20356200	-0.619048
chr15	20815201	20818200	0.796667
chr15	20815801	20818800	0.796667
chr15	20816401	20819400	0.796667
chr15	20817001	20820000	0.796667
chr15	20817601	20820600	0.796667
chr15	21903001	21906000	0.558621
chr15	21903601	21906600	0.518382
chr15	21904201	21907200	0.518382
chr15	29954401	29957400	-0.513258
chr15	29955001	29958000	-0.513258
chr15	29955601	29958600	-0.513258
chr15	29956201	29959200	-0.546237
chr15	33922201	33925200	-0.585507
chr15	33922801	33925800	-0.585507
chr15	33923401	33926400	-0.585507
chr15	33924001	33927000	-0.585507
chr15	33924601	33927600	-0.585507
chr15	35320801	35323800	-0.490741
chr15	35321401	35324400	-0.490741
chr15	35322001	35325000	-0.490741
chr15	41458201	41461200	0.713643
chr15	41458801	41461800	0.713643
chr15	41459401	41462400	0.823077
chr15	41460001	41463000	0.707071
chr15	41460601	41463600	0.707071
chr15	41698801	41701800	-0.729167
chr15	41699401	41702400	-0.729167
chr15	41700001	41703000	-0.775758
chr15	41874001	41877000	0.548333
chr15	46004401	46007400	-0.769737
chr15	46005001	46008000	-0.769737
chr15	46005601	46008600	-0.769737
chr15	46006201	46009200	-0.769737
chr15	46006801	46009800	-0.769737
chr15	48476401	48479400	-0.654762
chr15	48477001	48480000	-0.654762
chr15	48477601	48480600	-0.654762
chr15	48478201	48481200	-0.654762
chr15	48478801	48481800	-0.654762
chr15	52107001	52110000	0.864035
chr15	52107601	52110600	0.864035
chr15	52108201	52111200	0.537525
chr15	52108801	52111800	0.537525
chr15	52109401	52112400	0.537525
chr15	52401601	52404600	0.451735
chr15	52402201	52405200	0.451735
chr15	52402801	52405800	0.427721
chr15	52403401	52406400	0.433712
chr15	62980201	62983200	0.645652
chr15	62980801	62983800	0.645652
chr15	62981401	62984400	0.645652
chr15	62982001	62985000	0.59082
chr15	62982601	62985600	0.59082
chr15	66647401	66650400	0.621212
chr15	66648001	66651000	0.621212
chr15	66648601	66651600	0.579048
chr15	66649201	66652200	0.579048
chr15	66649801	66652800	0.579048
chr15	66991201	66994200	0.589111
chr15	66991801	66994800	0.626979
chr15	66992401	66995400	0.524916
chr15	66993001	66996000	0.314711
chr15	66993601	66996600	0.35068
chr15	74567401	74570400	0.820106
chr15	74568001	74571000	0.820106
chr15	75505201	75508200	-0.709091
chr15	82323601	82326600	0.75
chr15	82324201	82327200	0.75
chr15	82324801	82327800	0.75
chr15	93250801	93253800	-0.761905
chr15	93251401	93254400	-0.683333
chr15	93252001	93255000	-0.683333
chr15	93252601	93255600	-0.723529
chr15	93253201	93256200	-0.723529
chr15	99393001	99396000	0.809524
chr15	99393601	99396600	0.809524
chr15	99394201	99397200	0.861538
chr15	99394801	99397800	0.72619
chr15	99395401	99398400	0.72619
chr15	100866601	100869600	-0.85
chr15	100867201	100870200	-0.85
chr15	100867801	100870800	-0.85
chr15	100868401	100871400	-0.85
chr15	100869001	100872000	-0.860577
chr15	100894201	100897200	0.77451
chr15	100894801	100897800	0.77451
chr15	100895401	100898400	0.77451
chr15	100896001	100899000	0.828571
chr15	101082001	101085000	0.546218
chr15	101082601	101085600	0.546218
chr15	101083201	101086200	0.576389
chr15	101083801	101086800	0.576389
chr15	101084401	101087400	0.576389
chr16	1098001	1101000	0.566176
chr16	1098601	1101600	0.566176
chr16	1099201	1102200	0.566176
chr16	1099801	1102800	0.615152
chr16	1140601	1143600	0.327047
chr16	1141201	1144200	0.327047
chr16	1141801	1144800	0.323604
chr16	1142401	1145400	0.342821
chr16	1143001	1146000	0.652498
chr16	1314601	1317600	0.310465
chr16	1485601	1488600	-0.46645
chr16	1486201	1489200	-0.653333
chr16	1487401	1490400	-0.71118
chr16	1488001	1491000	-0.588432
chr16	1837801	1840800	0.558036
chr16	2065201	2068200	0.574275
chr16	2065801	2068800	0.574275
chr16	2066401	2069400	0.713636
chr16	2067001	2070000	0.713636
chr16	2248801	2251800	0.607843
chr16	2249401	2252400	0.6375
chr16	4167001	4170000	0.631579
chr16	9633601	9636600	0.742105
chr16	9634201	9637200	0.742105
chr16	13698001	13701000	-0.656008
chr16	15607801	15610800	0.565217
chr16	16038601	16041600	0.70915
chr16	16039201	16042200	0.721429
chr16	23271601	23274600	-0.63141
chr16	29697001	29700000	-0.555008
chr16	29697601	29700600	-0.545582
chr16	29827201	29830200	0.6
chr16	30533401	30536400	-0.316384
chr16	30534001	30537000	-0.316384
chr16	30534601	30537600	-0.316384
chr16	30535201	30538200	-0.337698
chr16	30535801	30538800	-0.292767
chr16	30823201	30826200	-0.804487
chr16	30927001	30930000	0.644269
chr16	30927601	30930600	0.67316
chr16	32214001	32217000	0.816667
chr16	32214601	32217600	0.816667
chr16	32215201	32218200	0.816667
chr16	32215801	32218800	0.816667
chr16	32216401	32219400	0.816667
chr16	46412401	46415400	0.285983
chr16	46413001	46416000	0.219487
chr16	46425601	46428600	0.165306
chr16	48397201	48400200	0.825758
chr16	48397801	48400800	0.825758
chr16	48398401	48401400	0.769231
chr16	48399001	48402000	0.769231
chr16	48399601	48402600	0.769231
chr16	49780201	49783200	0.714286
chr16	49956001	49959000	-0.742236
chr16	49956601	49959600	-0.742236
chr16	49957201	49960200	-0.742236
chr16	57495001	57498000	0.509217
chr16	57495601	57498600	0.509217
chr16	57496201	57499200	0.509217
chr16	58085401	58088400	0.75
chr16	58086001	58089000	0.75
chr16	58086601	58089600	0.666667
chr16	62440801	62443800	0.740196
chr16	62441401	62444400	0.740196
chr16	62442001	62445000	0.740196
chr16	62442601	62445600	0.740196
chr16	72992401	72995400	0.49537
chr16	72993001	72996000	0.49537
chr16	72993601	72996600	0.49537
chr16	74122801	74125800	-0.526738
chr16	81258601	81261600	0.454545
chr16	81259201	81262200	0.517241
chr16	81259801	81262800	0.517241
chr16	81260401	81263400	0.565934
chr16	81261001	81264000	0.565934
chr16	81465601	81468600	0.53491
chr16	81466201	81469200	0.53491
chr16	81466801	81469800	0.546498
chr16	81467401	81470400	0.564543
chr16	86067001	86070000	-0.53625
chr16	86067601	86070600	-0.593703
chr16	86068201	86071200	-0.627368
chr16	87659401	87662400	0.546087
chr16	88075801	88078800	-0.566313
chr16	88076401	88079400	-0.566313
chr16	88077001	88080000	-0.566313
chr16	88077601	88080600	-0.566313
chr16	88606201	88609200	0.588889
chr16	88828801	88831800	0.523166
chr16	88829401	88832400	0.618768
chr16	88830001	88833000	0.578495
chr16	89008201	89011200	0.505556
chr16	89008801	89011800	0.469622
chr16	89014801	89017800	0.703416
chr16	89015401	89018400	0.445378
chr17	1781401	1784400	-0.465278
chr17	1782001	1785000	-0.465278
chr17	1860601	1863600	0.707237
chr17	1861201	1864200	0.79902
chr17	1861801	1864800	0.79902
chr17	1862401	1865400	0.79902
chr17	1863001	1866000	0.79902
chr17	1870201	1873200	0.759259
chr17	3855001	3858000	-0.4425
chr17	3856801	3859800	-0.515152
chr17	3857401	3860400	-0.547619
chr17	4273201	4276200	0.562753
chr17	4273801	4276800	0.562753
chr17	4274401	4277400	0.673077
chr17	4460401	4463400	0.604743
chr17	4461001	4464000	0.577899
chr17	4627201	4630200	-0.625
chr17	7206601	7209600	0.844444
chr17	7207201	7210200	0.844444
chr17	7207801	7210800	0.844444
chr17	7208401	7211400	0.844444
chr17	7209001	7212000	0.538889
chr17	7556401	7559400	-0.745833
chr17	7557001	7560000	-0.745833
chr17	7557601	7560600	-0.745833
chr17	7558201	7561200	-0.708791
chr17	8976001	8979000	-0.766234
chr17	9140401	9143400	-0.769231
chr17	9141001	9144000	-0.769231
chr17	9141601	9144600	-0.712418
chr17	9142201	9145200	-0.657143
chr17	9142801	9145800	-0.574074
chr17	12566401	12569400	0.477768
chr17	12567001	12570000	0.477768
chr17	12567601	12570600	0.475096
chr17	12568201	12571200	0.636905
chr17	16912201	16915200	-0.833333
chr17	16912801	16915800	-0.833333
chr17	17988601	17991600	-0.794643
chr17	17989201	17992200	-0.794643
chr17	20798401	20801400	0.864035
chr17	21792601	21795600	0.583744
chr17	21793201	21796200	0.583744
chr17	21794401	21797400	0.604743
chr17	21795001	21798000	0.650794
chr17	21901801	21904800	-0.236286
chr17	21902401	21905400	-0.256122
chr17	21903001	21906000	-0.256122
chr17	21903601	21906600	-0.161288
chr17	21907801	21910800	-0.684211
chr17	21908401	21911400	-0.684211
chr17	27174001	27177000	0.395807
chr17	27174601	27177600	0.395807
chr17	27175201	27178200	0.405594
chr17	27175801	27178800	0.458333
chr17	27714601	27717600	0.751515
chr17	27715201	27718200	0.751515
chr17	27715801	27718800	0.757143
chr17	27716401	27719400	0.757143
chr17	27717001	27720000	0.757143
chr17	27883801	27886800	-0.683333
chr17	27884401	27887400	-0.683333
chr17	27885001	27888000	-0.683333
chr17	27885601	27888600	-0.683333
chr17	29808601	29811600	0.75641
chr17	29809201	29812200	0.75641
chr17	29809801	29812800	0.75641
chr17	30451201	30454200	0.718954
chr17	30451801	30454800	0.647368
chr17	30452401	30455400	0.647368
chr17	30453001	30456000	0.628655
chr17	30453601	30456600	0.628655
chr17	34191601	34194600	-0.638393
chr17	34192201	34195200	-0.672673
chr17	34192801	34195800	-0.672673
chr17	34193401	34196400	-0.672673
chr17	34194001	34197000	-0.672673
chr17	37274401	37277400	0.791444
chr17	37275001	37278000	0.791444
chr17	37928401	37931400	-0.721591
chr17	37929001	37932000	-0.75
chr17	38525401	38528400	0.811671
chr17	38526001	38529000	0.811671
chr17	39163201	39166200	0.769231
chr17	39163801	39166800	0.789091
chr17	39164401	39167400	0.789091
chr17	39165001	39168000	0.789091
chr17	39534601	39537600	0.733631
chr17	39535201	39538200	0.733631
chr17	39535801	39538800	0.834034
chr17	39536401	39539400	0.822222
chr17	39537001	39540000	0.822222
chr17	40264801	40267800	-0.742857
chr17	40265401	40268400	-0.691176
chr17	40266001	40269000	-0.662308
chr17	41404801	41407800	-0.617544
chr17	41405401	41408400	-0.532959
chr17	41406601	41409600	-0.584565
chr17	41407201	41410200	-0.584565
chr17	42199801	42202800	-0.642857
chr17	42200401	42203400	-0.523188
chr17	42201001	42204000	-0.523188
chr17	42201601	42204600	-0.523188
chr17	42202201	42205200	-0.474335
chr17	42334201	42337200	-0.595238
chr17	42334801	42337800	-0.595238
chr17	42335401	42338400	-0.595238
chr17	42336001	42339000	-0.77381
chr17	42336601	42339600	-0.648571
chr17	42768001	42771000	0.647059
chr17	43297201	43300200	0.293169
chr17	43297801	43300800	0.281172
chr17	44947201	44950200	-0.822222
chr17	44947801	44950800	-0.822222
chr17	45961201	45964200	0.670175
chr17	45961801	45964800	0.6375
chr17	45962401	45965400	0.691176
chr17	45963001	45966000	0.691176
chr17	45963601	45966600	0.691176
chr17	46651801	46654800	-0.769231
chr17	46652401	46655400	-0.769231
chr17	46653001	46656000	-0.769231
chr17	46653601	46656600	-0.733333
chr17	53343601	53346600	-0.651852
chr17	56365801	56368800	0.832168
chr17	56366401	56369400	0.832168
chr17	56367001	56370000	0.832168
chr17	56367601	56370600	0.832168
chr17	56368201	56371200	0.832168
chr17	58040401	58043400	-0.523392
chr17	58041001	58044000	-0.523392
chr17	58041601	58044600	-0.700855
chr17	58042201	58045200	-0.700855
chr17	58510201	58513200	0.833333
chr17	58510801	58513800	0.833333
chr17	58511401	58514400	0.833333
chr17	59572201	59575200	-0.687783
chr17	59572801	59575800	-0.687783
chr17	65048401	65051400	0.5
chr17	65049001	65052000	0.555556
chr17	65049601	65052600	0.5625
chr17	65050201	65053200	0.64751
chr17	65050801	65053800	0.632353
chr17	65981401	65984400	0.48583
chr17	65982001	65985000	0.48583
chr17	65982601	65985600	0.42118
chr17	65983201	65986200	0.570786
chr17	65983801	65986800	0.5375
chr17	70338001	70341000	-0.655797
chr17	70338601	70341600	-0.655797
chr17	70339201	70342200	-0.655797
chr17	73094401	73097400	0.722222
chr17	73095001	73098000	0.722222
chr17	73095601	73098600	0.722222
chr17	73183201	73186200	0.6
chr17	76222801	76225800	-0.465934
chr17	77078401	77081400	-0.670619
chr17	77079001	77082000	-0.670619
chr17	77079601	77082600	-0.538328
chr17	77080201	77083200	-0.480978
chr17	77080801	77083800	-0.416143
chr17	77195401	77198400	-0.65
chr17	77196001	77199000	-0.65
chr17	77196601	77199600	-0.694737
chr17	77679601	77682600	-0.714286
chr17	79093801	79096800	-0.631643
chr17	79094401	79097400	-0.87451
chr17	79095001	79098000	-0.897619
chr17	79095601	79098600	-0.791118
chr17	79096201	79099200	-0.713278
chr17	79132801	79135800	-0.631579
chr17	79133401	79136400	-0.631579
chr17	79134001	79137000	-0.631579
chr17	79134601	79137600	-0.631579
chr17	79135201	79138200	-0.819444
chr17	79370401	79373400	0.833333
chr17	79371001	79374000	0.782993
chr17	79371601	79374600	0.782993
chr17	79372201	79375200	0.782993
chr17	79372801	79375800	0.710172
chr17	79373401	79376400	0.619734
chr17	80253601	80256600	0.617754
chr17	80258401	80261400	-0.437179
chr17	80259001	80262000	-0.468954
chr18	11401	14400	-0.33986
chr18	2903401	2906400	-0.642857
chr18	2904001	2907000	-0.642857
chr18	2904601	2907600	-0.642857
chr18	2905201	2908200	-0.673077
chr18	2905801	2908800	-0.673077
chr18	3211801	3214800	0.653846
chr18	3212401	3215400	0.653846
chr18	3213001	3216000	0.653846
chr18	3213601	3216600	0.685606
chr18	3214201	3217200	0.685606
chr18	3406801	3409800	-0.604895
chr18	3407401	3410400	-0.5375
chr18	6480601	6483600	0.634271
chr18	6481201	6484200	0.634271
chr18	6481801	6484800	0.634271
chr18	6482401	6485400	0.643636
chr18	6483001	6486000	0.745918
chr18	9988201	9991200	0.425926
chr18	9988801	9991800	0.530645
chr18	10024201	10027200	0.721591
chr18	10024801	10027800	0.828571
chr18	10025401	10028400	0.828571
chr18	10026001	10029000	0.828571
chr18	10278001	10281000	-0.72807
chr18	10278601	10281600	-0.72807
chr18	10279201	10282200	-0.72807
chr18	11557201	11560200	-0.433855
chr18	11557801	11560800	-0.505572
chr18	11558401	11561400	-0.505572
chr18	11559001	11562000	-0.505572
chr18	11559601	11562600	-0.515217
chr18	13213801	13216800	0.85
chr18	21232801	21235800	0.789091
chr18	21233401	21236400	0.789091
chr18	21234001	21237000	0.789091
chr18	21234601	21237600	0.714286
chr18	21235201	21238200	0.714286
chr18	22294201	22297200	-0.8
chr18	22294801	22297800	-0.8
chr18	22295401	22298400	-0.8
chr18	22296001	22299000	-0.8
chr18	22296601	22299600	-0.8
chr18	37054201	37057200	0.844444
chr18	44554201	44557200	-0.345714
chr18	56488201	56491200	-0.583333
chr18	56488801	56491800	-0.583333
chr18	56489401	56492400	-0.583333
chr18	56490001	56493000	-0.583333
chr18	56493001	56496000	0.609023
chr18	56493601	56496600	0.577273
chr18	56494201	56497200	0.577273
chr18	62347201	62350200	0.846591
chr18	62347801	62350800	0.846591
chr18	62348401	62351400	0.846591
chr18	62349001	62352000	0.846591
chr18	62349601	62352600	0.846591
chr18	66825001	66828000	-0.837662
chr18	72784201	72787200	-0.512381
chr18	72784801	72787800	-0.57754
chr18	73402801	73405800	0.619318
chr18	73453201	73456200	-0.686869
chr18	73453801	73456800	-0.686869
chr18	73856401	73859400	-0.819853
chr18	73857001	73860000	-0.77451
chr18	73857601	73860600	-0.634199
chr18	74211601	74214600	0.540476
chr18	74212201	74215200	0.540476
chr18	74212801	74215800	0.540476
chr18	74213401	74216400	0.540476
chr18	75772801	75775800	0.540184
chr18	75773401	75776400	0.442912
chr18	76558201	76561200	0.624224
chr18	76558801	76561800	0.624224
chr18	76559401	76562400	0.624224
chr18	76568401	76571400	-0.813043
chr18	76654201	76657200	0.75
chr18	76654801	76657800	0.75
chr18	77237401	77240400	0.561053
chr18	77238001	77241000	0.627273
chr18	77238601	77241600	0.627273
chr18	77239201	77242200	0.64532
chr18	77568001	77571000	0.494676
chr19	375001	378000	-0.597436
chr19	405001	408000	0.630952
chr19	405601	408600	0.630952
chr19	452401	455400	-0.516026
chr19	828601	831600	0.768919
chr19	829201	832200	0.768919
chr19	829801	832800	0.880357
chr19	830401	833400	0.880357
chr19	831001	834000	0.697403
chr19	954601	957600	0.583333
chr19	2151001	2154000	0.77381
chr19	2151601	2154600	0.77381
chr19	2152201	2155200	0.77381
chr19	2152801	2155800	0.77381
chr19	2785801	2788800	0.79798
chr19	2941201	2944200	0.586087
chr19	2941801	2944800	0.586087
chr19	2942401	2945400	0.5
chr19	3030001	3033000	-0.459596
chr19	3030601	3033600	-0.573864
chr19	3031201	3034200	-0.573864
chr19	3031801	3034800	-0.573864
chr19	3905401	3908400	-0.763077
chr19	3906001	3909000	-0.716667
chr19	3906601	3909600	-0.75641
chr19	3957001	3960000	0.453672
chr19	3958801	3961800	0.734848
chr19	3959401	3962400	0.682353
chr19	4074001	4077000	0.740196
chr19	4125601	4128600	0.388636
chr19	4126201	4129200	0.551333
chr19	4753801	4756800	0.655556
chr19	5453401	5456400	0.310606
chr19	5454001	5457000	0.314286
chr19	5454601	5457600	0.301136
chr19	5455201	5458200	0.281633
chr19	5455801	5458800	0.281633
chr19	5586001	5589000	-0.816667
chr19	6750001	6753000	0.546757
chr19	6750601	6753600	0.424932
chr19	6751201	6754200	0.467191
chr19	6751801	6754800	0.467191
chr19	6752401	6755400	0.469825
chr19	6780001	6783000	0.513241
chr19	6780601	6783600	0.513241
chr19	6781201	6784200	0.518145
chr19	6781801	6784800	0.518145
chr19	6782401	6785400	0.518145
chr19	8186401	8189400	-0.768707
chr19	8187001	8190000	-0.761029
chr19	8187601	8190600	-0.70021
chr19	8188201	8191200	-0.695918
chr19	8188801	8191800	-0.625604
chr19	9844801	9847800	-0.725
chr19	10697401	10700400	0.5181
chr19	10698001	10701000	0.633484
chr19	10698601	10701600	0.648148
chr19	10699201	10702200	0.574442
chr19	10699801	10702800	0.635093
chr19	11185801	11188800	0.755991
chr19	11407801	11410800	0.697368
chr19	11408401	11411400	0.697368
chr19	11469601	11472600	0.640625
chr19	11470201	11473200	0.553303
chr19	11470801	11473800	0.553303
chr19	11471401	11474400	0.553303
chr19	11472001	11475000	0.553303
chr19	11925601	11928600	-0.580745
chr19	14070601	14073600	-0.451515
chr19	14071201	14074200	-0.451515
chr19	15325801	15328800	0.796154
chr19	15326401	15329400	0.796154
chr19	15585601	15588600	0.785714
chr19	15586201	15589200	0.755245
chr19	17079001	17082000	0.736264
chr19	17079601	17082600	0.736264
chr19	17080201	17083200	0.736264
chr19	17754601	17757600	0.678571
chr19	18475201	18478200	-0.845238
chr19	19860601	19863600	-0.525926
chr19	19861201	19864200	-0.538095
chr19	19861801	19864800	-0.538095
chr19	23691001	23694000	0.621377
chr19	23692801	23695800	0.661616
chr19	23693401	23696400	0.608333
chr19	24184201	24187200	-0.555556
chr19	24185401	24188400	-0.569853
chr19	24186001	24189000	-0.569853
chr19	29394601	29397600	0.766667
chr19	30261001	30264000	0.549451
chr19	30261601	30264600	0.549451
chr19	30262201	30265200	0.468615
chr19	30262801	30265800	0.468615
chr19	30263401	30266400	0.540043
chr19	32594401	32597400	-0.678571
chr19	32595001	32598000	-0.678571
chr19	32595601	32598600	-0.702206
chr19	33888001	33891000	0.755245
chr19	34239001	34242000	0.791667
chr19	34240801	34243800	0.670652
chr19	35958001	35961000	-0.721591
chr19	35958601	35961600	-0.721591
chr19	37795201	37798200	0.475575
chr19	37795801	37798800	0.881944
chr19	37796401	37799400	0.881944
chr19	37797001	37800000	0.881944
chr19	39053401	39056400	-0.798077
chr19	39054001	39057000	-0.808485
chr19	39054601	39057600	-0.808485
chr19	39055201	39058200	-0.810023
chr19	39055801	39058800	-0.787815
chr19	39903601	39906600	0.857143
chr19	39904201	39907200	0.857143
chr19	39967801	39970800	-0.38539
chr19	42005401	42008400	0.577778
chr19	42006001	42009000	0.577778
chr19	42006601	42009600	0.577778
chr19	45832201	45835200	0.588512
chr19	46031401	46034400	0.644444
chr19	46032001	46035000	0.644444
chr19	46032601	46035600	0.644444
chr19	46033201	46036200	0.766667
chr19	49035601	49038600	-0.520833
chr19	49363801	49366800	-0.724458
chr19	49364401	49367400	-0.774327
chr19	49374001	49377000	-0.55
chr19	49374601	49377600	-0.596618
chr19	49375201	49378200	-0.596618
chr19	49399801	49402800	0.857143
chr19	49400401	49403400	0.698039
chr19	49401001	49404000	0.621711
chr19	49401601	49404600	0.666667
chr19	49402201	49405200	0.636364
chr19	49855801	49858800	-0.650794
chr19	49856401	49859400	-0.650794
chr19	49857001	49860000	-0.650794
chr19	49857601	49860600	-0.650794
chr19	50309401	50312400	-0.542336
chr19	50310001	50313000	-0.542336
chr19	50310601	50313600	-0.542336
chr19	50311201	50314200	-0.490196
chr19	50355601	50358600	0.541063
chr19	50883601	50886600	0.75
chr19	50884201	50887200	0.75
chr19	50884801	50887800	0.75
chr19	51546001	51549000	0.755245
chr19	51546601	51549600	0.755245
chr19	54088201	54091200	0.766234
chr19	54270601	54273600	0.516409
chr19	54271201	54274200	0.516409
chr19	54603001	54606000	0.5181
chr19	54603601	54606600	0.5181
chr19	54604201	54607200	0.5181
chr19	54852001	54855000	-0.694805
chr19	54852601	54855600	-0.694805
chr19	54853201	54856200	-0.811404
chr19	54853801	54856800	-0.750916
chr19	55141801	55144800	-0.511404
chr19	55650601	55653600	-0.870445
chr19	55651201	55654200	-0.887879
chr19	55651801	55654800	-0.887879
chr19	55652401	55655400	-0.833333
chr19	55653001	55656000	-0.823188
chr19	56683801	56686800	0.582609
chr19	56684401	56687400	0.582609
chr19	56685001	56688000	0.582609
chr19	56685601	56688600	0.55
chr19	56686201	56689200	0.522857
chr19	57411601	57414600	0.73262
chr19	57462001	57465000	-0.6875
chr19	57462601	57465600	-0.6875
chr19	57463201	57466200	-0.6875
chr19	57463801	57466800	-0.6875
chr19	57464401	57467400	-0.557471
chr19	57474001	57477000	0.619195
chr19	58859401	58862400	0.733333
chr19	58860001	58863000	0.733333
chr19	58860601	58863600	0.733333
chr19	58861201	58864200	0.733333
chr2	775801	778800	0.647727
chr2	776401	779400	0.628571
chr2	1709401	1712400	-0.438095
chr2	11883601	11886600	0.892045
chr2	11884201	11887200	0.892045
chr2	11884801	11887800	0.693452
chr2	11885401	11888400	0.693452
chr2	11886001	11889000	0.686456
chr2	15803401	15806400	-0.65873
chr2	15804001	15807000	-0.556936
chr2	15804601	15807600	-0.47138
chr2	15805201	15808200	-0.534146
chr2	15805801	15808800	-0.544737
chr2	26917201	26920200	-0.625
chr2	26917801	26920800	-0.562963
chr2	26918401	26921400	-0.562963
chr2	26919001	26922000	-0.562963
chr2	29460001	29463000	0.655702
chr2	29460601	29463600	0.655702
chr2	29461201	29464200	0.65
chr2	38760601	38763600	-0.680702
chr2	41230201	41233200	-0.875758
chr2	41230801	41233800	-0.875758
chr2	41231401	41234400	-0.875758
chr2	41232001	41235000	-0.875758
chr2	41232601	41235600	-0.875758
chr2	47106001	47109000	0.775439
chr2	47106601	47109600	0.75641
chr2	47107201	47110200	0.75641
chr2	47107801	47110800	0.75641
chr2	47108401	47111400	0.75641
chr2	50353201	50356200	-0.825758
chr2	50353801	50356800	-0.825758
chr2	50354401	50357400	-0.825758
chr2	50355001	50358000	-0.825758
chr2	50355601	50358600	-0.825758
chr2	61803001	61806000	0.8375
chr2	61803601	61806600	0.864253
chr2	61804201	61807200	0.825
chr2	61804801	61807800	0.825
chr2	61853401	61856400	-0.598214
chr2	68244001	68247000	0.761905
chr2	68244601	68247600	0.761905
chr2	68245201	68248200	0.761905
chr2	68245801	68248800	0.761905
chr2	75939001	75942000	0.700855
chr2	85672801	85675800	0.525
chr2	87969001	87972000	0.825758
chr2	87969601	87972600	0.825758
chr2	87970201	87973200	0.825758
chr2	87970801	87973800	0.825758
chr2	87971401	87974400	0.825758
chr2	90479401	90482400	-0.250104
chr2	90480001	90483000	-0.342929
chr2	90480601	90483600	-0.344878
chr2	90481201	90484200	-0.412486
chr2	90481801	90484800	-0.399648
chr2	98338201	98341200	-0.356209
chr2	98338801	98341800	-0.441224
chr2	99483001	99486000	-0.835772
chr2	99483601	99486600	-0.835772
chr2	99484201	99487200	-0.835772
chr2	99484801	99487800	-0.835772
chr2	99485401	99488400	-0.853571
chr2	101432401	101435400	-0.803828
chr2	101433001	101436000	-0.813043
chr2	101433601	101436600	-0.813043
chr2	101434201	101437200	-0.813043
chr2	101434801	101437800	-0.597419
chr2	113806201	113809200	0.617754
chr2	113806801	113809800	0.617754
chr2	113807401	113810400	0.617754
chr2	113808001	113811000	0.617754
chr2	113808601	113811600	0.617754
chr2	118422601	118425600	0.721591
chr2	121113601	121116600	0.567888
chr2	121114201	121117200	0.567888
chr2	121114801	121117800	0.567888
chr2	121115401	121118400	0.756667
chr2	121116001	121119000	0.813043
chr2	121522201	121525200	0.589674
chr2	121522801	121525800	0.589674
chr2	121523401	121526400	0.616667
chr2	121524001	121527000	0.642857
chr2	121524601	121527600	0.615152
chr2	121855201	121858200	0.698039
chr2	121855801	121858800	0.698039
chr2	121856401	121859400	0.698039
chr2	127818601	127821600	0.669643
chr2	127819201	127822200	0.64
chr2	127819801	127822800	0.673797
chr2	127820401	127823400	0.600877
chr2	127855201	127858200	0.415238
chr2	127855801	127858800	0.415238
chr2	127856401	127859400	0.415238
chr2	130936201	130939200	-0.493043
chr2	130936801	130939800	-0.493043
chr2	132413401	132416400	-0.621212
chr2	132414001	132417000	-0.621212
chr2	132414601	132417600	-0.621212
chr2	132415201	132418200	-0.621212
chr2	133036201	133039200	0.493056
chr2	157269601	157272600	-0.621457
chr2	157270201	157273200	-0.624579
chr2	157270801	157273800	-0.624579
chr2	157271401	157274400	-0.624579
chr2	171674401	171677400	-0.818182
chr2	171675001	171678000	-0.818182
chr2	171675601	171678600	-0.818182
chr2	171676201	171679200	-0.818182
chr2	174259801	174262800	0.721591
chr2	187243801	187246800	-0.783654
chr2	187244401	187247400	-0.798319
chr2	187245001	187248000	-0.798319
chr2	187245601	187248600	-0.673529
chr2	187246201	187249200	-0.673529
chr2	197071801	197074800	-0.833333
chr2	197072401	197075400	-0.833333
chr2	197073001	197076000	-0.833333
chr2	197073601	197076600	-0.833333
chr2	197074201	197077200	-0.833333
chr2	197503201	197506200	0.761905
chr2	202847401	202850400	-0.65873
chr2	202848001	202851000	-0.60689
chr2	202848601	202851600	-0.60689
chr2	202849201	202852200	-0.60689
chr2	202849801	202852800	-0.626482
chr2	203397601	203400600	-0.714286
chr2	203398201	203401200	-0.714286
chr2	203398801	203401800	-0.714286
chr2	203399401	203402400	-0.714286
chr2	203400001	203403000	-0.714286
chr2	204802801	204805800	0.770833
chr2	204803401	204806400	0.770833
chr2	204804001	204807000	0.770833
chr2	204804601	204807600	0.770833
chr2	204805201	204808200	0.698529
chr2	218988001	218991000	-0.643021
chr2	218988601	218991600	-0.63141
chr2	218989201	218992200	-0.89039
chr2	218989801	218992800	-0.871053
chr2	218990401	218993400	-0.871053
chr2	222006001	222009000	0.737374
chr2	222006601	222009600	0.737374
chr2	225623401	225626400	0.810053
chr2	225624001	225627000	0.810053
chr2	225624601	225627600	0.810053
chr2	225625201	225628200	0.815152
chr2	225625801	225628800	0.815152
chr2	227660401	227663400	-0.509957
chr2	227661001	227664000	-0.397782
chr2	227661601	227664600	-0.395215
chr2	227662201	227665200	-0.395215
chr2	233347201	233350200	0.54
chr2	233347801	233350800	0.682353
chr2	233348401	233351400	0.682353
chr2	234700801	234703800	0.502857
chr2	239071201	239074200	-0.553704
chr2	239071801	239074800	-0.572874
chr2	239072401	239075400	-0.553704
chr2	239772001	239775000	0.774725
chr2	239772601	239775600	0.774725
chr2	241293601	241296600	-0.508929
chr2	241389001	241392000	-0.75
chr2	241857001	241860000	-0.8
chr2	242760001	242763000	-0.338314
chr2	242760601	242763600	-0.338314
chr2	242835001	242838000	-0.446452
chr20	901801	904800	-0.796667
chr20	902401	905400	-0.807692
chr20	903001	906000	-0.807692
chr20	903601	906600	-0.804301
chr20	904201	907200	-0.804301
chr20	2775001	2778000	0.583333
chr20	13201801	13204800	0.75
chr20	17457601	17460600	-0.514286
chr20	17458201	17461200	-0.514286
chr20	17458801	17461800	-0.514286
chr20	17459401	17462400	-0.514286
chr20	17460001	17463000	-0.514286
chr20	18027601	18030600	0.552252
chr20	18028201	18031200	0.613636
chr20	18028801	18031800	0.683333
chr20	18029401	18032400	0.683333
chr20	20769001	20772000	-0.615385
chr20	20769601	20772600	-0.584034
chr20	20770201	20773200	-0.633152
chr20	20770801	20773800	-0.633152
chr20	20771401	20774400	-0.660606
chr20	21586801	21589800	0.502981
chr20	21587401	21590400	0.525452
chr20	21588001	21591000	0.542593
chr20	21588601	21591600	0.490909
chr20	23013001	23016000	0.534146
chr20	23013601	23016600	0.406609
chr20	23014201	23017200	0.406609
chr20	23014801	23017800	0.406609
chr20	23015401	23018400	0.401462
chr20	24434401	24437400	0.560924
chr20	24435601	24438600	0.683077
chr20	30229801	30232800	0.79697
chr20	30230401	30233400	0.79697
chr20	30231001	30234000	0.79697
chr20	30231601	30234600	0.604167
chr20	30232201	30235200	0.584034
chr20	31158001	31161000	-0.75
chr20	36850801	36853800	-0.7
chr20	36852001	36855000	-0.7
chr20	36852601	36855600	-0.7
chr20	39571801	39574800	-0.783333
chr20	46516201	46519200	0.533769
chr20	46516801	46519800	0.554511
chr20	46517401	46520400	0.554511
chr20	46518001	46521000	0.554511
chr20	48014401	48017400	-0.693407
chr20	48015001	48018000	-0.693407
chr20	48015601	48018600	-0.693407
chr20	48016201	48019200	-0.638889
chr20	48016801	48019800	-0.7041
chr20	55018201	55021200	0.805556
chr20	55018801	55021800	0.805556
chr20	55019401	55022400	0.805556
chr20	55020001	55023000	0.805556
chr20	55020601	55023600	0.805556
chr20	56165401	56168400	0.535714
chr20	60560401	60563400	-0.707692
chr20	60639001	60642000	0.623188
chr20	60640201	60643200	0.846591
chr20	60640801	60643800	0.846591
chr20	60995401	60998400	-0.622222
chr20	60996001	60999000	-0.622222
chr20	60996601	60999600	-0.770833
chr20	60997801	61000800	-0.701188
chr20	61312801	61315800	-0.426316
chr20	61386001	61389000	0.756522
chr20	61940401	61943400	0.436527
chr20	62155801	62158800	-0.628986
chr20	62190001	62193000	0.795396
chr20	62190601	62193600	0.846591
chr20	62191201	62194200	0.846591
chr20	62426401	62429400	0.346482
chr20	62427001	62430000	0.361111
chr21	9646201	9649200	0.394609
chr21	9646801	9649800	0.394609
chr21	9647401	9650400	0.515471
chr21	10918801	10921800	0.714286
chr21	11166601	11169600	0.335342
chr21	20659801	20662800	-0.818182
chr21	26275801	26278800	-0.885621
chr21	26276401	26279400	-0.885621
chr21	26277001	26280000	-0.885621
chr21	26277601	26280600	-0.885621
chr21	27148801	27151800	0.861905
chr21	27149401	27152400	0.861905
chr21	27150001	27153000	0.861905
chr21	27150601	27153600	0.861905
chr21	27151201	27154200	0.861905
chr21	44085001	44088000	-0.733333
chr21	44097001	44100000	0.759259
chr21	44097601	44100600	0.675325
chr21	44098201	44101200	0.760417
chr21	44098801	44101800	0.760417
chr21	44099401	44102400	0.760417
chr21	44781001	44784000	-0.845238
chr21	44781601	44784600	-0.845238
chr21	44796001	44799000	0.846154
chr21	44796601	44799600	0.846154
chr21	45076201	45079200	-0.426126
chr21	45076801	45079800	-0.194493
chr21	45077401	45080400	-0.183322
chr21	45078001	45081000	-0.196491
chr21	45078601	45081600	-0.21025
chr21	45648601	45651600	0.672884
chr21	45649201	45652200	0.672884
chr21	45649801	45652800	0.672884
chr21	45650401	45653400	0.625479
chr21	45651001	45654000	0.576023
chr21	46174201	46177200	-0.687879
chr21	46174801	46177800	-0.687879
chr21	46316401	46319400	0.421727
chr21	46317001	46320000	0.348732
chr21	46317601	46320600	0.348732
chr21	46318201	46321200	0.327331
chr21	46338601	46341600	-0.462916
chr21	46339201	46342200	-0.447368
chr21	46339801	46342800	-0.447368
chr21	46340401	46343400	-0.455083
chr21	46412401	46415400	0.626263
chr21	46755001	46758000	-0.757143
chr21	46755601	46758600	-0.757143
chr22	16376401	16379400	0.735714
chr22	16377001	16380000	0.735714
chr22	16377601	16380600	0.735714
chr22	18222001	18225000	0.53592
chr22	18584401	18587400	-0.698039
chr22	18585001	18588000	-0.698039
chr22	21760201	21763200	0.866071
chr22	21907801	21910800	-0.766234
chr22	22905001	22908000	0.633152
chr22	22905601	22908600	0.746606
chr22	22906201	22909200	0.746606
chr22	25257001	25260000	0.721154
chr22	25257601	25260600	0.721154
chr22	25258201	25261200	0.721154
chr22	26706601	26709600	0.571429
chr22	26707201	26710200	0.571429
chr22	26707801	26710800	0.571429
chr22	29266201	29269200	0.784091
chr22	35879401	35882400	-0.844697
chr22	35880001	35883000	-0.844697
chr22	35880601	35883600	-0.844697
chr22	35881201	35884200	-0.824885
chr22	35881801	35884800	-0.76875
chr22	36658801	36661800	0.711538
chr22	36659401	36662400	0.845316
chr22	36660001	36663000	0.845316
chr22	36660601	36663600	0.845316
chr22	36661201	36664200	0.845316
chr22	38172601	38175600	0.547368
chr22	38377201	38380200	0.475882
chr22	38377801	38380800	0.475882
chr22	38378401	38381400	0.475882
chr22	38379001	38382000	0.475882
chr22	38379601	38382600	0.488792
chr22	39861001	39864000	0.566667
chr22	39861601	39864600	0.60401
chr22	44389801	44392800	-0.576923
chr22	46545001	46548000	-0.59253
chr22	46545601	46548600	-0.611111
chr22	46929601	46932600	0.457317
chr22	47078401	47081400	-0.522989
chr22	48446401	48449400	0.805556
chr22	48447001	48450000	0.791444
chr22	48790201	48793200	0.58885
chr22	48790801	48793800	0.508797
chr22	48791401	48794400	0.536789
chr22	48792001	48795000	0.508797
chr22	48792601	48795600	0.508797
chr22	49435801	49438800	0.682353
chr22	49436401	49439400	0.682353
chr22	49561201	49564200	-0.55
chr22	49561801	49564800	-0.601852
chr22	49562401	49565400	-0.62625
chr22	49563001	49566000	-0.64
chr22	49563601	49566600	-0.64
chr22	49564201	49567200	-0.525974
chr22	49696201	49699200	0.712963
chr22	49696801	49699800	0.712963
chr22	50463601	50466600	-0.684211
chr22	50464201	50467200	-0.875
chr22	50464801	50467800	-0.875
chr22	50465401	50468400	-0.875
chr22	50466001	50469000	-0.866667
chr22	50931601	50934600	-0.746753
chr22	50932201	50935200	-0.746753
chr3	5137801	5140800	-0.629091
chr3	9036601	9039600	0.736677
chr3	9037201	9040200	0.736677
chr3	9037801	9040800	0.736677
chr3	9038401	9041400	0.736677
chr3	13060801	13063800	0.500541
chr3	13061401	13064400	0.52381
chr3	13062001	13065000	0.52381
chr3	17899801	17902800	0.885621
chr3	17900401	17903400	0.71401
chr3	17901001	17904000	0.71401
chr3	17901601	17904600	0.71401
chr3	17902201	17905200	0.71401
chr3	23643001	23646000	0.75942
chr3	23643601	23646600	0.732843
chr3	23644201	23647200	0.732843
chr3	35305201	35308200	-0.796667
chr3	35305801	35308800	-0.796667
chr3	35306401	35309400	-0.796667
chr3	35307001	35310000	-0.796667
chr3	35307601	35310600	-0.796667
chr3	38859001	38862000	0.733333
chr3	38859601	38862600	0.733333
chr3	38860201	38863200	0.733333
chr3	43786201	43789200	0.846154
chr3	43786801	43789800	0.835772
chr3	43787401	43790400	0.810465
chr3	43788001	43791000	0.696325
chr3	43788601	43791600	0.598566
chr3	44453401	44456400	0.665414
chr3	44454001	44457000	0.742063
chr3	44454601	44457600	0.786492
chr3	44455201	44458200	0.786492
chr3	46795801	46798800	-0.537356
chr3	46796401	46799400	-0.537356
chr3	46797001	46800000	-0.537356
chr3	49294801	49297800	-0.678571
chr3	49295401	49298400	-0.678571
chr3	49296001	49299000	-0.678571
chr3	49296601	49299600	-0.678571
chr3	49499401	49502400	-0.531884
chr3	49500601	49503600	-0.414149
chr3	49501201	49504200	-0.453347
chr3	49576801	49579800	-0.535714
chr3	49577401	49580400	-0.535714
chr3	49578001	49581000	-0.665314
chr3	49578601	49581600	-0.665314
chr3	49579201	49582200	-0.613333
chr3	50376001	50379000	0.72155
chr3	50376601	50379600	0.72155
chr3	50377201	50380200	0.72155
chr3	50377801	50380800	0.72155
chr3	50378401	50381400	0.702732
chr3	51427801	51430800	-0.334642
chr3	51428401	51431400	-0.294444
chr3	51430201	51433200	-0.4
chr3	57948601	57951600	0.595238
chr3	57949201	57952200	0.569231
chr3	57949801	57952800	0.615942
chr3	57950401	57953400	0.569231
chr3	57951001	57954000	0.615652
chr3	58873801	58876800	0.707692
chr3	58874401	58877400	0.707692
chr3	58875001	58878000	0.707692
chr3	58875601	58878600	0.707692
chr3	58876201	58879200	0.707692
chr3	70337401	70340400	0.584416
chr3	70338001	70341000	0.584416
chr3	70338601	70341600	0.584416
chr3	70339201	70342200	0.584416
chr3	70339801	70342800	0.584416
chr3	71268601	71271600	0.667464
chr3	71269201	71272200	0.691877
chr3	71269801	71272800	0.691877
chr3	71270401	71273400	0.668067
chr3	71271001	71274000	0.668067
chr3	76898401	76901400	0.733333
chr3	76899001	76902000	0.733333
chr3	76899601	76902600	0.733333
chr3	76900201	76903200	0.733333
chr3	85495201	85498200	0.770833
chr3	85495801	85498800	0.770833
chr3	85496401	85499400	0.770833
chr3	85497001	85500000	0.770833
chr3	85497601	85500600	0.770833
chr3	96421201	96424200	-0.674632
chr3	96421801	96424800	-0.674632
chr3	101397001	101400000	0.686869
chr3	113353801	113356800	0.710317
chr3	113354401	113357400	0.555008
chr3	113355001	113358000	0.555008
chr3	113355601	113358600	0.601852
chr3	119859001	119862000	-0.533333
chr3	122277001	122280000	0.648889
chr3	122277601	122280600	0.625506
chr3	122278201	122281200	0.608889
chr3	122278801	122281800	0.691176
chr3	122279401	122282400	0.664773
chr3	127179001	127182000	0.679167
chr3	127179601	127182600	0.679167
chr3	127180201	127183200	0.845238
chr3	127180801	127183800	0.741071
chr3	127411201	127414200	-0.844444
chr3	128220001	128223000	0.725146
chr3	128220601	128223600	0.764706
chr3	128221201	128224200	0.722222
chr3	128221801	128224800	0.816176
chr3	138569401	138572400	-0.631808
chr3	138760201	138763200	0.735
chr3	138760801	138763800	0.636107
chr3	138761401	138764400	0.444845
chr3	138762001	138765000	0.39611
chr3	138762601	138765600	0.38474
chr3	139256401	139259400	-0.41184
chr3	139257001	139260000	-0.41184
chr3	145006801	145009800	0.766667
chr3	145007401	145010400	0.896552
chr3	145008001	145011000	0.896552
chr3	145008601	145011600	0.896552
chr3	145009201	145012200	0.896552
chr3	162023401	162026400	-0.761905
chr3	162024001	162027000	-0.761905
chr3	162024601	162027600	-0.761905
chr3	162025201	162028200	-0.761905
chr3	169375801	169378800	0.75
chr3	169376401	169379400	0.75
chr3	169377001	169380000	0.75
chr3	171664201	171667200	-0.895238
chr3	171664801	171667800	-0.895238
chr3	171665401	171668400	-0.895238
chr3	171666001	171669000	-0.895238
chr3	171666601	171669600	-0.895238
chr3	172342201	172345200	-0.526923
chr3	186588601	186591600	-0.516934
chr3	186589201	186592200	-0.516934
chr3	186589801	186592800	-0.516934
chr3	187458001	187461000	-0.417655
chr3	187458601	187461600	-0.417655
chr3	187459201	187462200	-0.462731
chr3	187459801	187462800	-0.462731
chr3	193510801	193513800	0.733333
chr3	193511401	193514400	0.6875
chr3	193512601	193515600	0.716667
chr3	193513201	193516200	0.716667
chr3	194784601	194787600	-0.75
chr3	195352801	195355800	0.628959
chr3	195423001	195426000	0.571429
chr3	195423601	195426600	0.6
chr3	196623001	196626000	0.226443
chr3	196623601	196626600	0.228636
chr3	196624201	196627200	0.228636
chr3	196624801	196627800	0.228636
chr3	196625401	196628400	0.228636
chr3	197276401	197279400	-0.870833
chr4	980401	983400	0.590668
chr4	981001	984000	0.651948
chr4	1684801	1687800	0.669565
chr4	1685401	1688400	0.533333
chr4	1686001	1689000	0.533333
chr4	1686601	1689600	0.587662
chr4	8375401	8378400	0.495536
chr4	8376001	8379000	0.51135
chr4	8376601	8379600	0.605351
chr4	8514601	8517600	-0.727273
chr4	8515201	8518200	-0.727273
chr4	8515801	8518800	-0.727273
chr4	8659201	8662200	0.790476
chr4	8659801	8662800	0.744444
chr4	8660401	8663400	0.794643
chr4	8661001	8664000	0.794643
chr4	9213601	9216600	0.364615
chr4	9214201	9217200	0.37395
chr4	9214801	9217800	0.443656
chr4	9238201	9241200	0.43
chr4	9238801	9241800	0.43
chr4	9239401	9242400	0.43
chr4	9240001	9243000	0.43
chr4	24514801	24517800	0.828571
chr4	39441001	39444000	0.745008
chr4	39442201	39445200	0.719212
chr4	39442801	39445800	0.742857
chr4	39443401	39446400	0.742857
chr4	39792001	39795000	0.771429
chr4	39792601	39795600	0.771429
chr4	39793201	39796200	0.771429
chr4	39793801	39796800	0.677749
chr4	39794401	39797400	0.677749
chr4	40549201	40552200	-0.655882
chr4	40549801	40552800	-0.655882
chr4	40550401	40553400	-0.655882
chr4	40551001	40554000	-0.655882
chr4	40675801	40678800	0.701299
chr4	40809001	40812000	0.48939
chr4	64806001	64809000	-0.507752
chr4	64806601	64809600	-0.507752
chr4	64807201	64810200	-0.499091
chr4	64807801	64810800	-0.476589
chr4	64808401	64811400	-0.715539
chr4	100573201	100576200	0.650327
chr4	100573801	100576800	0.650327
chr4	120313801	120316800	0.238457
chr4	120314401	120317400	0.238457
chr4	120315001	120318000	0.238457
chr4	120315601	120318600	0.238457
chr4	124301401	124304400	0.861538
chr4	128526001	128529000	-0.818182
chr4	128526601	128529600	-0.818182
chr4	128527201	128530200	-0.818182
chr4	128527801	128530800	-0.818182
chr4	128528401	128531400	-0.818182
chr4	142251601	142254600	0.694444
chr4	142252201	142255200	0.515556
chr4	142252801	142255800	0.515556
chr4	142253401	142256400	0.515556
chr4	142254001	142257000	0.515556
chr4	151498801	151501800	0.678019
chr4	151499401	151502400	0.678019
chr4	151500001	151503000	0.678019
chr4	151500601	151503600	0.678019
chr4	151501201	151504200	0.574271
chr4	160014001	160017000	0.551136
chr4	173487001	173490000	0.805556
chr4	173487601	173490600	0.790476
chr4	173488201	173491200	0.701087
chr4	173488801	173491800	0.701087
chr4	173489401	173492400	0.72381
chr4	174429601	174432600	-0.584491
chr4	174430201	174433200	-0.601737
[truncated: 826 more rows]

## Sheet: DMR_chg_m2_m1
chr1	1088401	1091400	-0.444075
chr1	1236601	1239600	-0.198718
chr1	1237201	1240200	-0.198718
chr1	2890201	2893200	0.867424
chr1	2890801	2893800	0.87963
chr1	2891401	2894400	0.825123
chr1	2892001	2895000	0.825123
chr1	2892601	2895600	0.670956
chr1	4113001	4116000	0.733333
chr1	4325401	4328400	0.470588
chr1	4326001	4329000	0.470588
chr1	4446601	4449600	0.382376
chr1	4447201	4450200	0.365046
chr1	4752001	4755000	0.399359
chr1	4752601	4755600	0.433794
chr1	4753201	4756200	0.526316
chr1	4753801	4756800	0.816176
chr1	4754401	4757400	0.816176
chr1	4833001	4836000	0.85
chr1	5412601	5415600	0.781863
chr1	5413201	5416200	0.781863
chr1	5413801	5416800	0.687166
chr1	5414401	5417400	0.611842
chr1	6217801	6220800	0.761404
chr1	6218401	6221400	0.81746
chr1	6975001	6978000	0.851648
chr1	6975601	6978600	0.851648
chr1	7739401	7742400	-0.340705
chr1	7889401	7892400	0.823308
chr1	9709201	9712200	0.833333
chr1	9709801	9712800	0.833333
chr1	9710401	9713400	0.833333
chr1	9711001	9714000	0.833333
chr1	10566001	10569000	0.714286
chr1	10566601	10569600	0.714286
chr1	10623601	10626600	0.851648
chr1	10624201	10627200	0.804167
chr1	10624801	10627800	0.75
chr1	10625401	10628400	0.75
chr1	11037001	11040000	0.452381
chr1	11039401	11042400	0.34
chr1	11792401	11795400	0.387001
chr1	11800801	11803800	0.580745
chr1	13782601	13785600	0.528529
chr1	13783201	13786200	0.528529
chr1	13783801	13786800	0.793333
chr1	13784401	13787400	0.732194
chr1	13785001	13788000	0.703704
chr1	14099401	14102400	0.371415
chr1	14100001	14103000	0.455404
chr1	14100601	14103600	0.455404
chr1	14101201	14104200	0.641946
chr1	14101801	14104800	0.782941
chr1	14271601	14274600	0.346777
chr1	14272201	14275200	0.346777
chr1	14272801	14275800	0.56835
chr1	14273401	14276400	0.497352
chr1	14274001	14277000	0.497352
chr1	15689401	15692400	0.38215
chr1	15795601	15798600	0.44482
chr1	15796201	15799200	0.329685
chr1	16687801	16690800	0.897619
chr1	16688401	16691400	0.897619
chr1	16689001	16692000	0.897619
chr1	16689601	16692600	0.869048
chr1	17368201	17371200	0.749091
chr1	18393601	18396600	0.829811
chr1	18394201	18397200	0.684874
chr1	18394801	18397800	0.665459
chr1	18395401	18398400	0.665459
chr1	18396001	18399000	0.628483
chr1	18831001	18834000	0.833333
chr1	18831601	18834600	0.833333
chr1	18832201	18835200	0.833333
chr1	19093801	19096800	0.349144
chr1	19094401	19097400	0.679523
chr1	19095001	19098000	0.557344
chr1	19095601	19098600	0.489011
chr1	19096201	19099200	0.489011
chr1	19430401	19433400	0.372998
chr1	20034001	20037000	0.543941
chr1	20034601	20037600	0.569632
chr1	20060401	20063400	0.333131
chr1	20061001	20064000	0.333131
chr1	20062801	20065800	0.324717
chr1	21571801	21574800	0.671329
chr1	21572401	21575400	0.671329
chr1	21573001	21576000	0.471171
chr1	21574201	21577200	0.390909
chr1	21625801	21628800	-0.364099
chr1	21626401	21629400	-0.514035
chr1	21627001	21630000	-0.63141
chr1	21628201	21631200	-0.552885
chr1	22859401	22862400	0.415385
chr1	22860001	22863000	0.53531
chr1	22860601	22863600	0.45896
chr1	22861201	22864200	0.385449
chr1	22861801	22864800	0.392973
chr1	23101201	23104200	0.638889
chr1	23101801	23104800	0.638889
chr1	23102401	23105400	0.575926
chr1	23275801	23278800	0.852381
chr1	23276401	23279400	0.852381
chr1	23277001	23280000	0.852381
chr1	23763601	23766600	0.841176
chr1	23764201	23767200	0.841176
chr1	23764801	23767800	0.841176
chr1	23765401	23768400	0.841176
chr1	23766001	23769000	0.841176
chr1	25131001	25134000	0.833333
chr1	25131601	25134600	0.833333
chr1	25392601	25395600	0.875
chr1	25393201	25396200	0.875
chr1	25393801	25396800	0.875
chr1	25394401	25397400	0.875
chr1	25583401	25586400	0.594156
chr1	25584001	25587000	0.594156
chr1	26460601	26463600	0.857143
chr1	26461201	26464200	0.857143
chr1	26461801	26464800	0.857143
chr1	26462401	26465400	0.857143
chr1	26665801	26668800	0.861472
chr1	26924401	26927400	0.683333
chr1	26933401	26936400	0.497354
chr1	26934001	26937000	0.447243
chr1	26934601	26937600	0.538854
chr1	26935201	26938200	0.35431
chr1	26935801	26938800	0.372589
chr1	27058801	27061800	-0.846154
chr1	27059401	27062400	-0.846154
chr1	27060001	27063000	-0.846154
chr1	27567601	27570600	0.761905
chr1	27568201	27571200	0.542857
chr1	27568801	27571800	0.542857
chr1	27895201	27898200	0.506193
chr1	27895801	27898800	0.524252
chr1	27896401	27899400	0.516462
chr1	27897001	27900000	0.548433
chr1	27897601	27900600	0.494444
chr1	28424401	28427400	0.32614
chr1	28425001	28428000	0.356942
chr1	28425601	28428600	0.356942
chr1	28768801	28771800	0.684982
chr1	28769401	28772400	0.684982
chr1	28871401	28874400	0.397876
chr1	28872001	28875000	0.563333
chr1	28872601	28875600	0.419643
chr1	29076601	29079600	0.856459
chr1	29533801	29536800	0.364615
chr1	29784001	29787000	-0.584565
chr1	29784601	29787600	-0.584565
chr1	29786401	29789400	-0.531884
chr1	30052201	30055200	0.566176
chr1	30394201	30397200	-0.866667
chr1	30394801	30397800	-0.565217
chr1	30395401	30398400	-0.565217
chr1	30396001	30399000	-0.565217
chr1	30468001	30471000	0.678855
chr1	31077001	31080000	0.577211
chr1	31077601	31080600	0.524038
chr1	31078201	31081200	0.577211
chr1	31078801	31081800	0.454228
chr1	31079401	31082400	0.524038
chr1	31759801	31762800	0.846154
chr1	32131801	32134800	0.682073
chr1	34366801	34369800	0.217116
chr1	35152801	35155800	0.506306
chr1	35153401	35156400	0.433333
chr1	35387401	35390400	0.889744
chr1	35388001	35391000	0.889744
chr1	35388601	35391600	0.889744
chr1	35389201	35392200	0.889744
chr1	35389801	35392800	0.889744
chr1	35676001	35679000	0.79902
chr1	35676601	35679600	0.79902
chr1	35677201	35680200	0.766667
chr1	35677801	35680800	0.766667
chr1	35678401	35681400	0.766667
chr1	37227001	37230000	0.434343
chr1	37227601	37230600	0.434343
chr1	37797001	37800000	-0.454545
chr1	37797601	37800600	-0.454545
chr1	37798201	37801200	-0.454545
chr1	37798801	37801800	-0.424264
chr1	37799401	37802400	-0.443381
chr1	37800001	37803000	-0.414873
chr1	37902001	37905000	0.769022
chr1	37902601	37905600	0.769022
chr1	37903201	37906200	0.769022
chr1	37903801	37906800	0.880952
chr1	37904401	37907400	0.880952
chr1	38086801	38089800	0.567766
chr1	38087401	38090400	0.567766
chr1	38088001	38091000	0.567766
chr1	38226001	38229000	0.60582
chr1	38226601	38229600	0.60582
chr1	38227201	38230200	0.371697
chr1	38227801	38230800	0.373975
chr1	38228401	38231400	0.320818
chr1	38239201	38242200	0.549395
chr1	38239801	38242800	0.549395
chr1	38240401	38243400	0.43
chr1	38241001	38244000	0.503096
chr1	38241601	38244600	0.533088
chr1	38292601	38295600	0.597254
chr1	38300401	38303400	0.745714
chr1	38328601	38331600	-0.775758
chr1	38329201	38332200	-0.775758
chr1	38376001	38379000	0.735714
chr1	38376601	38379600	0.735714
chr1	38377201	38380200	0.735714
chr1	40348801	40351800	0.866667
chr1	40349401	40352400	0.866667
chr1	40417201	40420200	-0.556426
chr1	40417801	40420800	-0.531884
chr1	40548001	40551000	-0.742063
chr1	40548601	40551600	-0.742063
chr1	40549201	40552200	-0.742063
chr1	40549801	40552800	-0.777778
chr1	40827601	40830600	0.833333
chr1	40972201	40975200	0.85
chr1	41536201	41539200	0.449388
chr1	41536801	41539800	0.480204
chr1	41537401	41540400	0.480204
chr1	41538001	41541000	0.615152
chr1	41562001	41565000	0.803571
chr1	41562601	41565600	0.803571
chr1	41563201	41566200	0.803571
chr1	41563801	41566800	0.83612
chr1	41564401	41567400	0.871212
chr1	41908801	41911800	0.504105
chr1	41909401	41912400	0.504105
chr1	41910001	41913000	0.521429
chr1	41910601	41913600	0.511724
chr1	41911201	41914200	0.494872
chr1	42544801	42547800	0.522222
chr1	42545401	42548400	0.503979
chr1	42546001	42549000	0.485185
chr1	42546601	42549600	0.485185
chr1	42822601	42825600	0.75
chr1	42823201	42826200	0.75
chr1	42823801	42826800	0.75
chr1	43107601	43110600	0.658263
chr1	43329601	43332600	0.665414
chr1	43330201	43333200	0.665414
chr1	43330801	43333800	0.665414
chr1	43331401	43334400	0.87594
chr1	43332001	43335000	0.582011
chr1	43744201	43747200	-0.418803
chr1	43744801	43747800	-0.544402
chr1	43745401	43748400	-0.538095
chr1	43746001	43749000	-0.379953
chr1	43746601	43749600	-0.447811
chr1	43793401	43796400	0.343924
chr1	43794001	43797000	0.377735
chr1	43794601	43797600	0.501232
chr1	43795201	43798200	0.501232
chr1	43795801	43798800	0.702381
chr1	44203201	44206200	0.701299
chr1	44203801	44206800	0.701299
chr1	44607601	44610600	0.544402
chr1	45735001	45738000	0.705882
chr1	45735601	45738600	0.705882
chr1	45736201	45739200	0.705882
chr1	46569601	46572600	0.857143
chr1	48014401	48017400	-0.312667
chr1	48015001	48018000	-0.334225
chr1	48015601	48018600	-0.293651
chr1	48024001	48027000	0.364691
chr1	48024601	48027600	0.364691
chr1	48025201	48028200	0.609375
chr1	48025801	48028800	0.665152
chr1	48026401	48029400	0.484375
chr1	50619001	50622000	-0.844444
chr1	50648401	50651400	0.230199
chr1	50649001	50652000	0.230037
chr1	50649601	50652600	0.545833
chr1	50650201	50653200	0.50686
chr1	50742601	50745600	0.539855
chr1	52592401	52595400	0.32457
chr1	52593001	52596000	0.349366
chr1	52593601	52596600	0.382479
chr1	52594201	52597200	0.42266
chr1	53303401	53306400	0.383163
chr1	53304001	53307000	0.383163
chr1	53304601	53307600	0.383163
chr1	53305201	53308200	0.916667
chr1	53544001	53547000	0.769737
chr1	53544601	53547600	0.502924
chr1	53545201	53548200	0.484432
chr1	53545801	53548800	0.52924
chr1	53889001	53892000	0.739474
chr1	53889601	53892600	0.780702
chr1	53890201	53893200	0.875
chr1	53890801	53893800	0.875
chr1	53891401	53894400	0.816667
chr1	54577801	54580800	0.553922
chr1	54578401	54581400	0.510684
chr1	54579001	54582000	0.475
chr1	54735001	54738000	0.312456
chr1	54735601	54738600	0.303922
chr1	54736201	54739200	0.530556
chr1	54736801	54739800	0.470828
chr1	54737401	54740400	0.470828
chr1	59105401	59108400	0.605263
chr1	59106001	59109000	0.605263
chr1	59467201	59470200	0.841176
chr1	59467801	59470800	0.841176
chr1	59468401	59471400	0.780702
chr1	60492001	60495000	-0.839744
chr1	60492601	60495600	-0.839744
chr1	60864001	60867000	0.764286
chr1	60864601	60867600	0.764286
chr1	60865201	60868200	0.711538
chr1	60865801	60868800	0.711538
chr1	61449601	61452600	-0.473763
chr1	61450201	61453200	-0.608696
chr1	61450801	61453800	-0.608696
chr1	61451401	61454400	-0.608696
chr1	62441401	62444400	-0.580745
chr1	62442001	62445000	-0.580745
chr1	62443801	62446800	-0.354422
chr1	62674801	62677800	0.770833
chr1	62675401	62678400	0.469298
chr1	62676001	62679000	0.40035
chr1	63028801	63031800	0.556818
chr1	63029401	63032400	0.507576
chr1	63030001	63033000	0.507576
chr1	63030601	63033600	0.507576
chr1	63031201	63034200	0.507576
chr1	65215201	65218200	0.711111
chr1	65215801	65218800	0.816667
chr1	66336001	66339000	-0.8
chr1	66336601	66339600	-0.698529
chr1	67582801	67585800	0.74
chr1	67583401	67586400	0.74
chr1	67584001	67587000	0.74
chr1	67584601	67587600	0.74
chr1	67585201	67588200	0.74
chr1	68092201	68095200	0.583333
chr1	68094601	68097600	0.565217
chr1	69032401	69035400	0.75
chr1	69150601	69153600	0.8125
chr1	69151201	69154200	0.8125
chr1	69151801	69154800	0.600649
chr1	69907201	69910200	-0.628655
chr1	69907801	69910800	-0.628655
chr1	69908401	69911400	-0.628655
chr1	69909001	69912000	-0.569048
chr1	71937601	71940600	-0.663399
chr1	72168601	72171600	-0.846591
chr1	73180201	73183200	0.719048
chr1	76253401	76256400	0.833333
chr1	76254001	76257000	0.833333
chr1	76254601	76257600	0.833333
chr1	77208001	77211000	0.785714
chr1	77208601	77211600	0.785714
chr1	77801401	77804400	0.694444
chr1	79806601	79809600	0.755245
chr1	80556001	80559000	0.589744
chr1	80556601	80559600	0.589744
chr1	80557201	80560200	0.470833
chr1	80557801	80560800	0.470833
chr1	81152401	81155400	0.867521
chr1	81153001	81156000	0.867521
chr1	81243001	81246000	0.685714
chr1	84116401	84119400	0.882184
chr1	86601601	86604600	0.711111
chr1	86602201	86605200	0.711111
chr1	86602801	86605800	0.711111
chr1	86603401	86606400	0.839286
chr1	86604001	86607000	0.896296
chr1	86628001	86631000	0.742424
chr1	86628601	86631600	0.742424
chr1	86629201	86632200	0.742424
chr1	86629801	86632800	0.742424
chr1	89134201	89137200	0.811111
chr1	89134801	89137800	0.869748
chr1	89135401	89138400	0.869748
chr1	89136001	89139000	0.869748
chr1	89136601	89139600	0.869748
chr1	90220201	90223200	0.845238
chr1	90713401	90716400	0.578231
chr1	91243801	91246800	-0.818182
chr1	91244401	91247400	-0.818182
chr1	91245001	91248000	-0.818182
chr1	91245601	91248600	-0.818182
chr1	91969801	91972800	0.506132
chr1	91970401	91973400	0.635417
chr1	91971001	91974000	0.635417
chr1	91971601	91974600	0.635417
chr1	92173201	92176200	-0.536199
chr1	92907601	92910600	-0.844444
chr1	93311401	93314400	0.606374
chr1	93312001	93315000	0.606374
chr1	93312601	93315600	0.606374
chr1	93313201	93316200	0.606374
chr1	93313801	93316800	0.630037
chr1	95856601	95859600	-0.856459
chr1	96898801	96901800	0.512821
chr1	96899401	96902400	0.512821
chr1	96900001	96903000	0.512821
chr1	96900601	96903600	0.512821
chr1	96901201	96904200	0.652381
chr1	97300801	97303800	0.604106
chr1	97301401	97304400	0.633333
chr1	97777801	97780800	0.704545
chr1	97778401	97781400	0.704545
chr1	97779001	97782000	0.704545
chr1	97779601	97782600	0.704545
chr1	97780201	97783200	0.685714
chr1	98875801	98878800	0.874608
chr1	100527601	100530600	0.589744
chr1	100528201	100531200	0.589744
chr1	100528801	100531800	0.589744
chr1	100529401	100532400	0.723443
chr1	100530001	100533000	0.778752
chr1	101889601	101892600	0.84787
chr1	101890201	101893200	0.453568
chr1	101890801	101893800	0.469231
chr1	101891401	101894400	0.469231
chr1	101892001	101895000	0.469231
chr1	101979601	101982600	0.367949
chr1	101980201	101983200	0.367949
chr1	101980801	101983800	0.367949
chr1	101982001	101985000	0.866667
chr1	102034801	102037800	0.708791
chr1	102035401	102038400	0.708791
chr1	102036001	102039000	0.708791
chr1	105145201	105148200	0.861111
chr1	105145801	105148800	0.850267
chr1	105146401	105149400	0.805556
chr1	105147001	105150000	0.805556
chr1	105147601	105150600	0.805556
chr1	105955801	105958800	0.828571
chr1	105956401	105959400	0.583333
chr1	105957001	105960000	0.583333
chr1	105957601	105960600	0.583333
chr1	105958201	105961200	0.583333
chr1	105973801	105976800	0.867521
chr1	106340401	106343400	0.867521
chr1	106341001	106344000	0.867521
chr1	106341601	106344600	0.75
chr1	106342201	106345200	0.75
chr1	106342801	106345800	0.733083
chr1	106432801	106435800	0.877778
chr1	106433401	106436400	0.877778
chr1	106434001	106437000	0.877778
chr1	106434601	106437600	0.877778
chr1	107494201	107497200	0.680702
chr1	108391801	108394800	0.451509
chr1	108392401	108395400	0.451509
chr1	108393001	108396000	0.451509
chr1	108393601	108396600	0.451509
chr1	110521801	110524800	0.249582
chr1	110522401	110525400	0.464286
chr1	110523001	110526000	0.464286
chr1	110523601	110526600	0.601648
chr1	110524201	110527200	0.456522
chr1	111248401	111251400	0.687739
chr1	111249001	111252000	0.728992
chr1	111249601	111252600	0.649728
chr1	111517201	111520200	0.845238
chr1	111517801	111520800	0.845238
chr1	111518401	111521400	0.845238
chr1	111519001	111522000	0.845238
chr1	111645001	111648000	0.857143
chr1	111777001	111780000	0.503979
chr1	111777601	111780600	0.346838
chr1	111778201	111781200	0.326531
chr1	112201201	112204200	0.833333
chr1	112201801	112204800	0.833333
chr1	112202401	112205400	0.833333
chr1	112203001	112206000	0.833333
chr1	112203601	112206600	0.833333
chr1	112921801	112924800	0.861538
chr1	113263801	113266800	0.678744
chr1	113264401	113267400	0.87594
chr1	113265001	113268000	0.87594
chr1	113265601	113268600	0.87594
chr1	113266201	113269200	0.580586
chr1	113372401	113375400	0.516522
chr1	113373001	113376000	0.535256
chr1	113373601	113376600	0.451613
chr1	113374201	113377200	0.451613
chr1	113374801	113377800	0.451613
chr1	115024801	115027800	0.762069
chr1	115025401	115028400	0.789409
chr1	115026001	115029000	0.662123
chr1	115026601	115029600	0.488889
chr1	115027201	115030200	0.5
chr1	115862401	115865400	0.825758
chr1	116281201	116284200	0.514545
chr1	117133201	117136200	-0.609127
chr1	117133801	117136800	-0.343058
chr1	117134401	117137400	-0.343058
chr1	117135001	117138000	-0.380244
chr1	117135601	117138600	-0.380244
chr1	117792601	117795600	0.833333
chr1	117793201	117796200	0.833333
chr1	117793801	117796800	0.833333
chr1	117794401	117797400	0.833333
chr1	118101601	118104600	0.571429
chr1	118102201	118105200	0.343631
chr1	119512201	119515200	-0.8
chr1	119512801	119515800	-0.874608
chr1	120028801	120031800	0.577273
chr1	120029401	120032400	0.469141
chr1	120030001	120033000	0.361486
chr1	120030601	120033600	0.361486
chr1	120031201	120034200	0.42829
chr1	120331801	120334800	0.766667
chr1	120332401	120335400	0.766667
chr1	120405601	120408600	0.823077
chr1	121106401	121109400	0.448529
chr1	121107001	121110000	0.670807
chr1	121107601	121110600	0.505742
chr1	121108201	121111200	0.505742
chr1	121108801	121111800	0.505742
chr1	144009601	144012600	0.226496
chr1	145040401	145043400	0.229059
chr1	145041001	145044000	0.190051
chr1	145049401	145052400	0.28125
chr1	145050601	145053600	0.280994
chr1	145421401	145424400	0.75
chr1	145422001	145425000	0.75
chr1	149043001	149046000	0.687879
chr1	149043601	149046600	0.687879
chr1	149044201	149047200	0.738095
chr1	149313001	149316000	0.263174
chr1	149315401	149318400	0.41586
chr1	150412201	150415200	0.672222
chr1	150412801	150415800	0.873016
chr1	150413401	150416400	0.873016
chr1	150414001	150417000	0.873016
chr1	151045801	151048800	0.87561
chr1	151500601	151503600	-0.833333
chr1	151501201	151504200	-0.833333
chr1	152247001	152250000	0.661654
chr1	152252401	152255400	0.529697
chr1	152253001	152256000	0.529697
chr1	152253601	152256600	0.60303
chr1	152254201	152257200	0.576438
chr1	152738401	152741400	0.654545
chr1	152739001	152742000	0.819444
chr1	152739601	152742600	0.819444
chr1	152740201	152743200	0.656522
chr1	152740801	152743800	0.656522
chr1	153678601	153681600	0.506775
chr1	153679201	153682200	0.480861
chr1	153679801	153682800	0.535604
chr1	153680401	153683400	0.545946
chr1	153681001	153684000	0.519526
chr1	155269201	155272200	0.490973
chr1	155269801	155272800	0.490973
chr1	155270401	155273400	0.490973
chr1	155271001	155274000	0.861538
chr1	155271601	155274600	0.861538
chr1	156493201	156496200	0.504762
chr1	156493801	156496800	0.472973
chr1	156631201	156634200	0.78655
chr1	157658401	157661400	0.785714
chr1	158094601	158097600	0.818182
chr1	158095201	158098200	0.818182
chr1	158291401	158294400	0.818182
chr1	158292001	158295000	0.818182
chr1	158292601	158295600	0.818182
chr1	158293201	158296200	0.818182
chr1	158293801	158296800	0.818182
chr1	158764801	158767800	0.823077
chr1	159482401	159485400	0.512121
chr1	159483001	159486000	0.562963
chr1	159483601	159486600	0.544931
chr1	159484201	159487200	0.544931
chr1	159928801	159931800	0.785714
chr1	159929401	159932400	0.785714
chr1	159982801	159985800	0.521368
chr1	159983401	159986400	0.502924
chr1	159984001	159987000	0.370927
chr1	159984601	159987600	0.370927
chr1	160158001	160161000	0.34697
chr1	160158601	160161600	0.381132
chr1	160159201	160162200	0.405532
chr1	160159801	160162800	0.365087
chr1	160160401	160163400	0.915873
chr1	160857601	160860600	0.859091
chr1	160858201	160861200	0.859091
chr1	160858801	160861800	0.885093
chr1	160859401	160862400	0.783929
chr1	162921601	162924600	0.75
chr1	162922201	162925200	0.75
chr1	164313601	164316600	0.736842
chr1	164314201	164317200	0.73913
chr1	164314801	164317800	0.73913
chr1	164315401	164318400	0.73913
chr1	164316001	164319000	0.809524
chr1	164811601	164814600	0.883333
chr1	165182401	165185400	0.577381
chr1	165681001	165684000	0.46123
chr1	165681601	165684600	0.470233
chr1	165682201	165685200	0.456522
chr1	165682801	165685800	0.503846
chr1	165683401	165686400	0.698661
chr1	165684001	165687000	0.462759
chr1	165684601	165687600	0.405012
chr1	165685201	165688200	0.583732
chr1	165685801	165688800	0.583732
chr1	165696001	165699000	0.682353
chr1	165696601	165699600	0.798077
chr1	165697201	165700200	0.798077
chr1	165697801	165700800	0.798077
chr1	165970801	165973800	0.534622
chr1	165971401	165974400	0.613043
chr1	166852801	166855800	0.850267
chr1	166853401	166856400	0.777778
chr1	166854001	166857000	0.777778
chr1	166854601	166857600	0.777778
chr1	166989001	166992000	0.877778
chr1	166989601	166992600	0.877778
chr1	167083801	167086800	0.600649
chr1	167084401	167087400	0.600649
chr1	167085001	167088000	0.565517
chr1	167085601	167088600	0.599327
chr1	167086201	167089200	0.55
chr1	168379801	168382800	-0.52875
chr1	168380401	168383400	-0.575362
chr1	168381001	168384000	-0.575362
chr1	168381601	168384600	-0.630952
chr1	168382201	168385200	-0.781863
chr1	168714001	168717000	0.844444
chr1	168832201	168835200	-0.842424
chr1	170073001	170076000	0.572174
chr1	170073601	170076600	0.572174
chr1	170074201	170077200	0.553571
chr1	174511201	174514200	0.650794
chr1	174511801	174514800	0.650794
chr1	174512401	174515400	0.6625
chr1	174513001	174516000	0.6625
chr1	174856201	174859200	0.800926
chr1	174856801	174859800	0.635484
chr1	174857401	174860400	0.635484
chr1	174858001	174861000	0.635484
chr1	175834801	175837800	0.42585
chr1	175835401	175838400	0.317742
chr1	175836001	175839000	0.298713
chr1	175836601	175839600	0.298713
chr1	175837201	175840200	0.472979
chr1	177751201	177754200	0.856459
chr1	177751801	177754800	0.856459
chr1	177752401	177755400	0.856459
chr1	177753001	177756000	0.856459
chr1	179322001	179325000	-0.643382
chr1	179378401	179381400	0.6
chr1	179379001	179382000	0.6
chr1	179379601	179382600	0.6
chr1	179380201	179383200	0.571429
chr1	179380801	179383800	0.571429
chr1	179485201	179488200	-0.523077
chr1	179485801	179488800	-0.523077
chr1	179486401	179489400	-0.523077
chr1	179487001	179490000	-0.563725
chr1	179487601	179490600	-0.551648
chr1	179505601	179508600	0.733918
chr1	179506201	179509200	0.810924
chr1	179506801	179509800	0.640152
chr1	179507401	179510400	0.640152
chr1	179508001	179511000	0.640152
chr1	179718001	179721000	0.614035
chr1	179718601	179721600	0.614035
chr1	179719201	179722200	0.614035
chr1	179719801	179722800	0.816667
chr1	179720401	179723400	0.816667
chr1	179860201	179863200	0.442857
chr1	179860801	179863800	0.442857
chr1	179861401	179864400	0.442857
chr1	179862001	179865000	0.442857
chr1	179862601	179865600	0.442857
chr1	180547201	180550200	0.867589
chr1	180547801	180550800	0.867589
chr1	180548401	180551400	0.883077
chr1	180549001	180552000	0.883077
chr1	180549601	180552600	0.883077
chr1	181716001	181719000	0.827381
chr1	182604001	182607000	0.674603
chr1	182604601	182607600	0.756944
chr1	182636401	182639400	0.816667
chr1	182780401	182783400	0.825758
chr1	185889001	185892000	-0.816667
chr1	186017401	186020400	0.823077
chr1	187666801	187669800	0.823077
chr1	187667401	187670400	0.823077
chr1	189106201	189109200	0.88141
chr1	189678601	189681600	0.866667
chr1	189679201	189682200	0.866667
chr1	189679801	189682800	0.866667
chr1	189680401	189683400	0.850267
chr1	190189801	190192800	0.775758
chr1	190190401	190193400	0.828571
chr1	190191001	190194000	0.828571
chr1	190191601	190194600	0.828571
chr1	190804801	190807800	0.702381
chr1	190805401	190808400	0.867521
chr1	190806001	190809000	0.867521
chr1	190806601	190809600	0.867521
chr1	190927801	190930800	0.841176
chr1	192917401	192920400	0.698413
chr1	192918001	192921000	0.841667
chr1	192918601	192921600	0.841667
chr1	192919201	192922200	0.595792
chr1	193339201	193342200	0.773077
chr1	193339801	193342800	0.607843
chr1	193340401	193343400	0.607843
chr1	193341001	193344000	0.653333
chr1	193341601	193344600	0.653333
chr1	194404801	194407800	-0.551724
chr1	194405401	194408400	-0.551724
chr1	194406001	194409000	-0.551724
chr1	194406601	194409600	-0.717172
chr1	194407201	194410200	-0.726974
chr1	197764801	197767800	0.626667
chr1	197765401	197768400	0.626667
chr1	197906401	197909400	-0.842424
chr1	197907001	197910000	-0.842424
chr1	197907601	197910600	-0.842424
chr1	199235401	199238400	0.761905
chr1	199236001	199239000	0.761905
chr1	199236601	199239600	0.761905
chr1	199306801	199309800	0.56229
chr1	199307401	199310400	0.761538
chr1	200565601	200568600	0.794737
chr1	200566201	200569200	0.794737
chr1	201304201	201307200	0.712418
chr1	201641401	201644400	0.623188
chr1	201642001	201645000	0.623188
chr1	201642601	201645600	0.683333
chr1	201643201	201646200	0.473763
chr1	202240801	202243800	0.362434
chr1	203196601	203199600	0.854167
chr1	203230201	203233200	-0.816667
chr1	203706601	203709600	-0.636591
chr1	203707201	203710200	-0.636591
chr1	204635401	204638400	0.6875
chr1	204636001	204639000	0.705882
chr1	204636601	204639600	0.705882
chr1	204637201	204640200	0.631579
chr1	204637801	204640800	0.75
chr1	205465201	205468200	0.630952
chr1	205465801	205468800	0.630952
chr1	205466401	205469400	0.630952
chr1	205467601	205470600	0.402256
chr1	207375601	207378600	0.767692
chr1	207376201	207379200	0.665517
chr1	207376801	207379800	0.665517
chr1	207377401	207380400	0.486554
chr1	207378001	207381000	0.538996
chr1	207535201	207538200	0.841176
chr1	207829201	207832200	0.609244
chr1	207829801	207832800	0.633333
chr1	207830401	207833400	0.633333
chr1	207831001	207834000	0.633333
chr1	207831601	207834600	0.633333
chr1	208633801	208636800	0.521064
chr1	208634401	208637400	0.521064
chr1	208635001	208638000	0.453261
chr1	208635601	208638600	0.340307
chr1	209573401	209576400	0.769231
chr1	209574001	209577000	0.867424
chr1	209580001	209583000	0.82906
chr1	209580601	209583600	0.82906
chr1	209581201	209584200	0.82906
chr1	209581801	209584800	0.82906
chr1	209582401	209585400	0.895833
chr1	210363601	210366600	0.608696
chr1	210364201	210367200	0.608696
chr1	211096201	211099200	0.789744
chr1	211096801	211099800	0.789744
chr1	211097401	211100400	0.762821
chr1	211098001	211101000	0.762821
chr1	211831201	211834200	0.534359
chr1	211831801	211834800	0.534359
chr1	211832401	211835400	0.531165
chr1	211833001	211836000	0.531165
chr1	211833601	211836600	0.531165
chr1	212402401	212405400	-0.818182
chr1	212403001	212406000	-0.75
chr1	212403601	212406600	-0.75
chr1	212404201	212407200	-0.75
chr1	212404801	212407800	-0.75
chr1	213015001	213018000	0.881313
chr1	213015601	213018600	0.881313
chr1	213016201	213019200	0.881313
chr1	213016801	213019800	0.881313
chr1	213480601	213483600	0.606522
chr1	213481201	213484200	0.869748
chr1	213993001	213996000	0.418681
chr1	214075201	214078200	0.851648
chr1	214075801	214078800	0.851648
chr1	214076401	214079400	0.851648
chr1	214077001	214080000	0.851648
chr1	214077601	214080600	0.851648
chr1	214317601	214320600	0.785714
chr1	215382001	215385000	0.875
chr1	215382601	215385600	0.875
chr1	215383201	215386200	0.77451
chr1	215383801	215386800	0.697368
chr1	215384401	215387400	0.697368
chr1	215574601	215577600	0.465934
chr1	215575201	215578200	0.635
chr1	215575801	215578800	0.609023
chr1	215576401	215579400	0.609023
chr1	215577001	215580000	0.715942
chr1	216891601	216894600	0.818182
chr1	216892201	216895200	0.818182
chr1	217135201	217138200	0.825893
chr1	217135801	217138800	0.825893
chr1	217136401	217139400	0.825893
chr1	217137001	217140000	0.813896
chr1	217137601	217140600	0.813896
chr1	217287601	217290600	0.827839
chr1	217288201	217291200	0.827839
chr1	217288801	217291800	0.827839
chr1	218043001	218046000	0.65
chr1	218043601	218046600	0.681818
chr1	218044201	218047200	0.681818
chr1	218044801	218047800	0.514687
chr1	218045401	218048400	0.467742
chr1	218433601	218436600	0.525926
chr1	219321001	219324000	0.674632
chr1	219420001	219423000	0.602167
chr1	219886801	219889800	0.863636
chr1	220895401	220898400	-0.846591
chr1	220896001	220899000	-0.77451
chr1	220896601	220899600	-0.77451
chr1	220954801	220957800	0.809091
chr1	220955401	220958400	0.809091
chr1	220956001	220959000	0.809091
chr1	220956601	220959600	0.809091
chr1	221590201	221593200	0.571429
chr1	221821201	221824200	0.790598
chr1	221821801	221824800	0.854167
chr1	221822401	221825400	0.854167
chr1	221823001	221826000	0.854167
chr1	222417601	222420600	0.558651
chr1	223401001	223404000	0.370582
chr1	223401601	223404600	0.526116
chr1	223402201	223405200	0.539973
chr1	223633801	223636800	0.85
chr1	223634401	223637400	0.85
chr1	224293201	224296200	0.326389
chr1	224293801	224296800	0.339827
chr1	224294401	224297400	0.34598
chr1	224295001	224298000	0.40448
chr1	224456401	224459400	0.833333
chr1	224457001	224460000	0.833333
chr1	224529601	224532600	0.567653
chr1	224530201	224533200	0.567653
chr1	224716801	224719800	0.190741
chr1	224914201	224917200	0.726496
chr1	224914801	224917800	0.726496
chr1	224915401	224918400	0.877778
chr1	224916001	224919000	0.877778
chr1	224916601	224919600	0.733333
chr1	224968201	224971200	0.670168
chr1	224968801	224971800	0.623188
chr1	224969401	224972400	0.623188
chr1	225022201	225025200	0.846154
chr1	225022801	225025800	0.714286
chr1	225097201	225100200	0.766667
chr1	225097801	225100800	0.766667
chr1	225098401	225101400	0.766667
chr1	225099001	225102000	0.766667
chr1	225099601	225102600	0.766667
chr1	225602401	225605400	0.848571
chr1	225603601	225606600	0.3663
chr1	225644401	225647400	0.456522
chr1	225645001	225648000	0.325604
chr1	225645601	225648600	0.348837
chr1	225646201	225649200	0.348837
chr1	225646801	225649800	0.348837
chr1	225667801	225670800	0.605517
chr1	226089601	226092600	0.320029
chr1	226090201	226093200	0.366667
chr1	226102801	226105800	0.621711
chr1	226657801	226660800	0.818182
chr1	226658401	226661400	0.818182
chr1	226659001	226662000	0.818182
chr1	227415001	227418000	0.818182
chr1	227415601	227418600	0.818182
chr1	227416201	227419200	0.818182
chr1	227416801	227419800	0.818182
chr1	227417401	227420400	0.818182
chr1	227581801	227584800	0.846154
chr1	227582401	227585400	0.846154
chr1	227583601	227586600	0.832353
chr1	227584201	227587200	0.832353
chr1	227584801	227587800	0.783654
chr1	227585401	227588400	0.783654
chr1	227586001	227589000	0.783654
chr1	227767201	227770200	0.6875
chr1	227767801	227770800	0.714286
chr1	228278401	228281400	0.25056
chr1	228279001	228282000	0.212158
chr1	228279601	228282600	0.263314
chr1	228280201	228283200	0.347881
chr1	229282201	229285200	0.652174
chr1	229670401	229673400	0.591176
chr1	229671001	229674000	0.591176
chr1	229671601	229674600	0.756944
chr1	229672201	229675200	0.756944
chr1	230178001	230181000	0.719251
chr1	230508601	230511600	0.418803
chr1	230623201	230626200	0.289247
chr1	230623801	230626800	0.232314
chr1	230884201	230887200	0.561538
chr1	230884801	230887800	0.561538
chr1	230885401	230888400	0.539886
chr1	231024001	231027000	0.85
chr1	231024601	231027600	0.85
chr1	231025201	231028200	0.902715
chr1	231025801	231028800	0.825758
chr1	232014001	232017000	0.633929
chr1	232401001	232404000	0.818182
chr1	233130001	233133000	0.857143
chr1	233130601	233133600	0.857143
chr1	233131201	233134200	0.857143
chr1	233397601	233400600	0.802676
chr1	234328201	234331200	0.726891
chr1	235560601	235563600	0.531429
chr1	235561201	235564200	0.531429
chr1	235561801	235564800	0.531429
chr1	236218201	236221200	0.844444
chr1	236517601	236520600	-0.833333
chr1	236518201	236521200	-0.833333
chr1	236518801	236521800	-0.833333
chr1	237310801	237313800	0.859091
chr1	237311401	237314400	0.886905
chr1	237312001	237315000	0.886905
chr1	237312601	237315600	0.886905
chr1	237313201	237316200	0.886905
chr1	239622601	239625600	0.869091
chr1	239623201	239626200	0.869091
chr1	240711001	240714000	0.650198
chr1	240711601	240714600	0.634199
chr1	240712201	240715200	0.577778
chr1	240712801	240715800	0.514881
chr1	240713401	240716400	0.422658
chr1	241895401	241898400	0.621711
chr1	241896001	241899000	0.621711
chr1	241896601	241899600	0.621711
chr1	241897201	241900200	0.621711
chr1	241897801	241900800	0.621711
chr1	243036601	243039600	0.542995
chr1	243037201	243040200	0.560606
chr1	243037801	243040800	0.611973
chr1	243088201	243091200	-0.387464
chr1	243088801	243091800	-0.332837
chr1	243089401	243092400	-0.3375
chr1	243090001	243093000	-0.3375
chr1	243090601	243093600	-0.3375
chr1	244063201	244066200	0.440285
chr1	244063801	244066800	0.540752
chr1	244064401	244067400	0.540752
chr1	244065001	244068000	0.540752
chr1	244065601	244068600	0.540752
chr1	244088401	244091400	0.818182
chr1	245458201	245461200	0.685714
chr1	245458801	245461800	0.685714
chr1	245459401	245462400	0.684641
chr1	245460001	245463000	0.867965
chr1	246259201	246262200	0.818182
chr1	246259801	246262800	0.818182
chr1	246260401	246263400	0.818182
chr1	246898201	246901200	0.87594
chr1	247234201	247237200	0.420063
chr1	247234801	247237800	0.420063
chr1	247235401	247238400	0.420063
chr1	247236001	247239000	0.722807
chr1	247236601	247239600	0.56993
chr1	247495801	247498800	-0.833333
chr1	247496401	247499400	-0.708791
chr1	247497001	247500000	-0.708791
chr1	247497601	247500600	-0.708791
chr1	247743601	247746600	-0.634211
chr1	247744201	247747200	-0.656522
chr1	247744801	247747800	-0.656522
chr1	247745401	247748400	-0.484036
chr1	247746001	247749000	-0.484036
chr1	248823601	248826600	0.660428
chr1	248824201	248827200	0.660428
chr1	248824801	248827800	0.857843
chr1	248825401	248828400	0.857843
chr10	494401	497400	0.823077
chr10	495001	498000	0.823077
chr10	3274201	3277200	0.387342
chr10	3274801	3277800	0.705714
chr10	3275401	3278400	0.923168
chr10	3276001	3279000	0.923168
chr10	3276601	3279600	0.533681
chr10	3400201	3403200	-0.521538
chr10	3642001	3645000	0.846154
chr10	3642601	3645600	0.846154
chr10	3643201	3646200	0.846154
chr10	3643801	3646800	0.846154
chr10	3973801	3976800	0.735732
chr10	3974401	3977400	0.735732
chr10	3975001	3978000	0.735732
chr10	3975601	3978600	0.735732
chr10	3976201	3979200	0.84127
chr10	5333401	5336400	0.864253
chr10	5334001	5337000	0.864253
chr10	5538601	5541600	0.818182
chr10	5539201	5542200	0.818182
chr10	5899801	5902800	0.595238
chr10	5900401	5903400	0.561905
chr10	5901001	5904000	0.423415
chr10	5901601	5904600	0.528139
chr10	6264001	6267000	-0.456349
chr10	6264601	6267600	-0.376263
chr10	6265201	6268200	-0.376263
chr10	6265801	6268800	-0.340803
chr10	6408601	6411600	0.662404
chr10	6409201	6412200	0.662404
chr10	6409801	6412800	0.662404
chr10	6473401	6476400	0.4625
chr10	6474001	6477000	0.478947
chr10	6474601	6477600	0.475867
chr10	6475201	6478200	0.422695
chr10	6475801	6478800	0.484053
chr10	8497201	8500200	0.321558
chr10	8497801	8500800	0.295947
chr10	8498401	8501400	0.440972
chr10	8499001	8502000	0.440972
chr10	9386401	9389400	0.597368
chr10	9387601	9390600	0.628655
chr10	9388201	9391200	0.628655
chr10	11629801	11632800	0.75
chr10	12197401	12200400	0.47619
chr10	12198001	12201000	0.597222
chr10	12198601	12201600	0.907197
chr10	12199201	12202200	0.907197
chr10	12436201	12439200	0.714286
chr10	12436801	12439800	0.714286
chr10	12437401	12440400	0.899038
chr10	12438001	12441000	0.846639
chr10	12438601	12441600	0.846639
chr10	12532801	12535800	0.351399
chr10	14643001	14646000	0.665882
chr10	14643601	14646600	0.665882
chr10	14689201	14692200	0.904167
chr10	14689801	14692800	0.850095
chr10	14690401	14693400	0.850095
chr10	14691001	14694000	0.850095
chr10	14691601	14694600	0.850095
chr10	14703001	14706000	0.691176
chr10	14703601	14706600	0.7375
chr10	14704201	14707200	0.851648
chr10	14967001	14970000	0.489102
chr10	14967601	14970600	0.489102
chr10	17050801	17053800	0.532959
chr10	17051401	17054400	0.553922
chr10	17052001	17055000	0.553922
chr10	17052601	17055600	0.736111
chr10	17053201	17056200	0.704545
chr10	17832001	17835000	0.872054
chr10	17832601	17835600	0.872054
chr10	17833201	17836200	0.872054
chr10	20487601	20490600	0.79902
chr10	21498601	21501600	-0.783333
chr10	21499201	21502200	-0.856459
chr10	23024401	23027400	0.504464
chr10	23025001	23028000	0.834734
chr10	23025601	23028600	0.8875
chr10	23026201	23029200	0.8875
chr10	23513401	23516400	0.647742
chr10	23514001	23517000	0.705797
chr10	23514601	23517600	0.907407
chr10	23515201	23518200	0.907407
chr10	23515801	23518800	0.907407
chr10	24820801	24823800	0.686842
chr10	24821401	24824400	0.621212
chr10	24822001	24825000	0.621212
chr10	25078201	25081200	0.720238
chr10	25078801	25081800	0.720238
chr10	25079401	25082400	0.720238
chr10	25080001	25083000	0.720238
chr10	25306201	25309200	0.408392
chr10	25306801	25309800	0.53022
chr10	25748401	25751400	0.828571
chr10	25749001	25752000	0.828571
chr10	25749601	25752600	0.828571
chr10	25750201	25753200	0.702206
chr10	26631001	26634000	0.816667
chr10	26631601	26634600	0.816667
chr10	26686201	26689200	0.590476
chr10	26686801	26689800	0.601276
chr10	27063001	27066000	0.809091
chr10	28408801	28411800	0.818182
chr10	28409401	28412400	0.818182
chr10	28410001	28413000	0.818182
chr10	29427601	29430600	0.857843
chr10	29428201	29431200	0.857843
chr10	29768401	29771400	0.872054
chr10	29769001	29772000	0.872054
chr10	29821201	29824200	0.604211
chr10	29821801	29824800	0.803571
chr10	29822401	29825400	0.803571
chr10	29836801	29839800	0.587179
chr10	29837401	29840400	0.645517
chr10	29838001	29841000	0.645517
chr10	29838601	29841600	0.844444
chr10	30261601	30264600	0.811111
chr10	30262201	30265200	0.811111
chr10	30262801	30265800	0.811111
chr10	30263401	30266400	0.811111
chr10	30264001	30267000	0.811111
chr10	30974401	30977400	0.586957
chr10	30975001	30978000	0.586957
chr10	30975601	30978600	0.902083
chr10	30976201	30979200	0.859091
chr10	31495801	31498800	-0.843434
chr10	31496401	31499400	-0.843434
chr10	31497001	31500000	-0.45259
chr10	32694001	32697000	0.544665
chr10	32694601	32697600	0.61646
chr10	32695201	32698200	0.652406
chr10	32695801	32698800	0.479592
chr10	33472801	33475800	0.730159
chr10	33473401	33476400	0.730159
chr10	33474001	33477000	0.730159
chr10	33721801	33724800	0.854167
chr10	33722401	33725400	0.854167
chr10	33723001	33726000	0.854167
chr10	33723601	33726600	0.880702
chr10	33724201	33727200	0.732323
chr10	33870601	33873600	0.663636
chr10	34342801	34345800	0.255561
chr10	34343401	34346400	0.243139
chr10	34344001	34347000	0.239262
chr10	34344601	34347600	0.278439
chr10	34345201	34348200	0.306923
chr10	34917001	34920000	0.75
chr10	34917601	34920600	0.70122
chr10	35951401	35954400	0.844444
chr10	35952001	35955000	0.844444
chr10	36639601	36642600	-0.396552
chr10	36640201	36643200	-0.418269
chr10	36640801	36643800	-0.438003
chr10	36641401	36644400	-0.438003
chr10	36642001	36645000	-0.480769
chr10	36848401	36851400	0.708791
chr10	36849001	36852000	0.708791
chr10	36849601	36852600	0.708791
chr10	36850201	36853200	0.833333
chr10	38017201	38020200	0.770833
chr10	38017801	38020800	0.842424
chr10	38145001	38148000	0.46
chr10	38145601	38148600	0.46
chr10	38146201	38149200	0.67619
chr10	38289601	38292600	-0.833333
chr10	38290201	38293200	-0.833333
chr10	43023001	43026000	0.845946
chr10	43023601	43026600	0.845946
chr10	43053001	43056000	0.833333
chr10	43053601	43056600	0.833333
chr10	43054201	43057200	0.833333
chr10	43054801	43057800	0.833333
chr10	43055401	43058400	0.833333
chr10	43497601	43500600	0.446528
chr10	43498201	43501200	0.446528
chr10	43498801	43501800	0.573684
chr10	43499401	43502400	0.74552
chr10	43500001	43503000	0.889855
chr10	43818001	43821000	0.449718
chr10	45063601	45066600	0.741071
chr10	45064201	45067200	0.690196
chr10	45064801	45067800	0.690196
chr10	45065401	45068400	0.690196
chr10	45089401	45092400	0.783654
chr10	45090001	45093000	0.783654
chr10	45395401	45398400	-0.747368
chr10	45396001	45399000	-0.711905
chr10	45396601	45399600	-0.43833
chr10	45397201	45400200	-0.43833
chr10	45730801	45733800	0.588517
chr10	45731401	45734400	0.573362
chr10	45732601	45735600	0.873077
chr10	45883801	45886800	0.697168
chr10	47082601	47085600	0.287879
chr10	47083201	47086200	0.272817
chr10	47083801	47086800	0.287037
chr10	47890201	47893200	0.833333
chr10	47890801	47893800	0.833333
chr10	47891401	47894400	0.833333
chr10	47892001	47895000	0.833333
chr10	47892601	47895600	0.833333
chr10	49640401	49643400	0.664286
chr10	49641001	49644000	0.699805
chr10	49641601	49644600	0.699805
chr10	50013001	50016000	0.530769
chr10	50013601	50016600	0.759259
chr10	50014201	50017200	0.583333
chr10	50014801	50017800	0.666667
chr10	50015401	50018400	0.666667
chr10	50286001	50289000	0.580586
chr10	50398201	50401200	0.783654
chr10	50398801	50401800	0.783654
chr10	50682601	50685600	0.412948
chr10	52683001	52686000	0.678744
chr10	52683601	52686600	0.678744
chr10	52684201	52687200	0.678744
chr10	52684801	52687800	0.678744
chr10	52905001	52908000	0.818182
chr10	53373601	53376600	0.766667
chr10	53374201	53377200	0.766667
chr10	53473801	53476800	0.247964
chr10	53981401	53984400	0.818182
chr10	53982001	53985000	0.818182
chr10	53982601	53985600	0.818182
chr10	53983201	53986200	0.818182
chr10	53983801	53986800	0.818182
chr10	54517201	54520200	0.846154
chr10	54517801	54520800	0.658263
chr10	54518401	54521400	0.435417
chr10	55005001	55008000	0.680702
chr10	55005601	55008600	0.680702
chr10	57579001	57582000	0.791667
chr10	57579601	57582600	0.865613
chr10	57934201	57937200	0.866667
chr10	57934801	57937800	0.7625
chr10	58866601	58869600	0.828571
chr10	58867201	58870200	0.828571
chr10	58867801	58870800	0.828571
chr10	58868401	58871400	0.828571
chr10	58869001	58872000	0.828571
chr10	60871201	60874200	0.826374
chr10	60871801	60874800	0.826374
chr10	60872401	60875400	0.826374
chr10	61345801	61348800	0.297115
chr10	61346401	61349400	0.354167
chr10	61347001	61350000	0.415535
chr10	62559001	62562000	0.833333
chr10	62559601	62562600	0.733333
chr10	62887201	62890200	0.809091
chr10	63844201	63847200	0.410714
chr10	63910801	63913800	0.846591
chr10	65725801	65728800	0.85
chr10	69351601	69354600	0.386111
chr10	69352201	69355200	0.429519
chr10	69352801	69355800	0.456583
chr10	69580201	69583200	0.857843
chr10	69580801	69583800	0.857843
chr10	69726601	69729600	0.652709
chr10	69727201	69730200	0.652709
chr10	69727801	69730800	0.652709
chr10	69728401	69731400	0.652709
chr10	69729001	69732000	0.652709
chr10	70123201	70126200	0.589655
chr10	70123801	70126800	0.484472
chr10	70124401	70127400	0.484472
chr10	70756801	70759800	-0.279762
chr10	71082001	71085000	0.384184
chr10	71082601	71085600	0.404815
chr10	72450001	72453000	0.463539
chr10	72450601	72453600	0.592732
chr10	72451201	72454200	0.592732
chr10	72451801	72454800	0.592732
chr10	72452401	72455400	0.636905
chr10	73075201	73078200	0.539855
chr10	73221601	73224600	0.342025
chr10	74319001	74322000	-0.833333
chr10	74319601	74322600	-0.833333
chr10	74320201	74323200	-0.833333
chr10	74320801	74323800	-0.833333
chr10	74321401	74324400	-0.723214
chr10	76361401	76364400	0.801587
chr10	76362001	76365000	0.864253
chr10	76362601	76365600	0.7
chr10	76363201	76366200	0.732323
chr10	76747201	76750200	0.716667
chr10	77455801	77458800	0.887879
chr10	77456401	77459400	0.87594
chr10	77457001	77460000	0.655484
chr10	77457601	77460600	0.655484
chr10	77458201	77461200	0.592593
chr10	78174001	78177000	0.691429
chr10	78174601	78177600	0.665992
chr10	78175201	78178200	0.588745
chr10	78175801	78178800	0.6714
chr10	78176401	78179400	0.6714
chr10	78861001	78864000	0.626667
chr10	79444801	79447800	0.833333
chr10	79445401	79448400	0.833333
chr10	80077201	80080200	0.56227
chr10	80077801	80080800	0.665205
chr10	80078401	80081400	0.665205
chr10	80079001	80082000	0.571307
chr10	80079601	80082600	0.571307
chr10	80128201	80131200	-0.298341
chr10	80702401	80705400	0.541471
chr10	80716201	80719200	0.389423
chr10	81691201	81694200	0.91311
chr10	81691801	81694800	0.91311
chr10	81692401	81695400	0.692547
chr10	82038601	82041600	-0.65
chr10	82129201	82132200	0.6375
chr10	82129801	82132800	0.6375
chr10	82130401	82133400	0.73262
chr10	82413001	82416000	0.566667
chr10	82413601	82416600	0.698182
chr10	82414201	82417200	0.416719
chr10	82414801	82417800	0.310688
chr10	82415401	82418400	0.323869
chr10	82469401	82472400	0.766234
chr10	82902001	82905000	0.540476
chr10	82902601	82905600	0.540476
chr10	82903201	82906200	0.521691
chr10	82903801	82906800	0.560664
chr10	83739001	83742000	0.809091
chr10	83916601	83919600	0.617778
chr10	83917201	83920200	0.617778
chr10	85192801	85195800	0.652174
chr10	85193401	85196400	0.882353
chr10	85396801	85399800	0.839744
chr10	85397401	85400400	0.839744
chr10	85398001	85401000	0.839744
chr10	85398601	85401600	0.839744
chr10	85715401	85718400	0.828571
chr10	85716001	85719000	0.828571
chr10	85946401	85949400	0.857143
chr10	85947001	85950000	0.846154
chr10	85948201	85951200	0.383607
chr10	85948801	85951800	0.383607
chr10	86191801	86194800	0.854167
chr10	86192401	86195400	0.854167
chr10	86193001	86196000	0.854167
chr10	86193601	86196600	0.854167
chr10	86309401	86312400	0.875
chr10	86310001	86313000	0.875
chr10	86310601	86313600	0.875
chr10	86311201	86314200	0.875
chr10	86469001	86472000	0.642937
chr10	86469601	86472600	0.586397
chr10	86470201	86473200	0.484102
chr10	86470801	86473800	0.459402
chr10	86471401	86474400	0.466667
chr10	87835201	87838200	0.365064
chr10	87835801	87838800	0.343564
chr10	87836401	87839400	0.282061
chr10	87837001	87840000	0.282061
chr10	87941401	87944400	0.487208
chr10	87942001	87945000	0.487208
chr10	88323001	88326000	0.775463
chr10	88323601	88326600	0.667742
chr10	88324201	88327200	0.670175
chr10	88324801	88327800	0.670175
chr10	88325401	88328400	0.635484
chr10	88632001	88635000	-0.678571
chr10	89800201	89803200	0.691176
chr10	89800801	89803800	0.7375
chr10	89801401	89804400	0.790476
chr10	89802001	89805000	0.851648
chr10	89802601	89805600	0.818182
chr10	90476401	90479400	0.58679
chr10	90477001	90480000	0.886905
chr10	90477601	90480600	0.886905
chr10	90478201	90481200	0.886905
chr10	90478801	90481800	0.74552
chr10	90737401	90740400	0.533816
chr10	90738001	90741000	0.533816
chr10	90738601	90741600	0.903017
chr10	91147201	91150200	0.75
chr10	91147801	91150800	0.75
chr10	91152001	91155000	0.470588
chr10	91152601	91155600	0.591168
chr10	91154401	91157400	0.75
chr10	91952401	91955400	0.733333
chr10	91953001	91956000	0.733333
chr10	91953601	91956600	0.733333
chr10	91954201	91957200	0.733333
chr10	91954801	91957800	0.733333
chr10	92692801	92695800	0.910473
chr10	92693401	92696400	0.910473
chr10	92694001	92697000	0.534722
chr10	92694601	92697600	0.568966
chr10	92712001	92715000	0.399099
chr10	92712601	92715600	0.399099
chr10	92713201	92716200	0.399099
chr10	92713801	92716800	0.399099
chr10	92714401	92717400	0.388795
chr10	93315001	93318000	-0.571429
chr10	93353401	93356400	0.718615
chr10	93388201	93391200	0.529101
chr10	93388801	93391800	0.529101
chr10	93389401	93392400	0.789855
chr10	93390001	93393000	0.789855
chr10	93521401	93524400	0.823077
chr10	94693201	94696200	0.769231
chr10	95793601	95796600	0.678105
chr10	95794201	95797200	0.678105
chr10	96083401	96086400	0.714286
chr10	96712801	96715800	0.828571
chr10	96713401	96716400	0.828571
chr10	96714001	96717000	0.828571
chr10	96762601	96765600	0.75
chr10	96819601	96822600	0.592885
chr10	96820201	96823200	0.615137
chr10	96820801	96823800	0.615137
chr10	96821401	96824400	0.40293
chr10	96881401	96884400	0.490783
chr10	96882001	96885000	0.428571
chr10	96882601	96885600	0.428571
chr10	96883201	96886200	0.646552
chr10	96883801	96886800	0.629699
chr10	97279801	97282800	0.790476
chr10	97922401	97925400	0.704545
chr10	98186401	98189400	0.686508
chr10	98187001	98190000	0.686508
chr10	98188201	98191200	0.512255
chr10	98367601	98370600	0.556818
chr10	98491801	98494800	0.519841
chr10	98492401	98495400	0.519841
chr10	98493001	98496000	0.782353
chr10	98493601	98496600	0.539961
chr10	98494201	98497200	0.539961
chr10	98526001	98529000	0.850267
chr10	98526601	98529600	0.780702
chr10	98765401	98768400	0.77451
chr10	98766001	98769000	0.77451
chr10	98870401	98873400	0.642276
chr10	102355201	102358200	0.788889
chr10	102355801	102358800	0.788889
chr10	102356401	102359400	0.788889
chr10	102960001	102963000	0.769231
chr10	103078801	103081800	-0.839744
chr10	103079401	103082400	-0.818182
chr10	103080001	103083000	-0.818182
chr10	103080601	103083600	-0.818182
chr10	103081201	103084200	-0.818182
chr10	104442001	104445000	0.733333
chr10	104442601	104445600	0.6875
chr10	104612401	104615400	0.722222
chr10	105676801	105679800	0.312821
chr10	106255801	106258800	0.385531
chr10	106256401	106259400	0.370636
chr10	106257001	106260000	0.399314
chr10	106258201	106261200	0.46875
chr10	106261201	106264200	0.844444
chr10	106261801	106264800	0.844444
chr10	106262401	106265400	0.844444
chr10	108135601	108138600	-0.847368
chr10	108136201	108139200	-0.847368
chr10	111724201	111727200	-0.673077
chr10	112138801	112141800	0.826303
chr10	112144801	112147800	0.85
chr10	112145401	112148400	0.85
chr10	112146001	112149000	0.85
chr10	112372801	112375800	0.674603
chr10	112373401	112376400	0.804167
chr10	114654001	114657000	0.651544
chr10	114654601	114657600	0.651544
chr10	114655201	114658200	0.651544
chr10	114655801	114658800	0.666667
chr10	114656401	114659400	0.508687
chr10	115569601	115572600	0.873188
chr10	115570201	115573200	0.873188
chr10	116188801	116191800	0.428886
chr10	116189401	116192400	0.621212
chr10	116190001	116193000	0.64951
chr10	116190601	116193600	0.64951
chr10	116191201	116194200	0.64951
chr10	116313601	116316600	0.671765
chr10	116314201	116317200	0.671765
chr10	116314801	116317800	0.818182
chr10	116315401	116318400	0.6
chr10	116316001	116319000	0.545455
chr10	116329801	116332800	0.685714
chr10	117901801	117904800	0.8375
chr10	117961201	117964200	0.597222
chr10	117961801	117964800	0.597222
chr10	117962401	117965400	0.597222
chr10	117963001	117966000	0.546296
chr10	119792401	119795400	0.792642
chr10	119793001	119796000	0.780303
chr10	119793601	119796600	0.780303
chr10	119794201	119797200	0.780303
chr10	119794801	119797800	0.780303
chr10	120207601	120210600	0.637931
chr10	120208201	120211200	0.595161
chr10	120208801	120211800	0.576613
chr10	120209401	120212400	0.647109
chr10	120528001	120531000	0.634409
chr10	121449601	121452600	0.765083
chr10	121450201	121453200	0.786268
chr10	121450801	121453800	0.5323
chr10	121451401	121454400	0.481818
chr10	121452001	121455000	0.466014
chr10	121626601	121629600	0.876744
chr10	122815201	122818200	0.395349
chr10	122815801	122818800	0.358101
chr10	124755001	124758000	0.816667
chr10	124755601	124758600	0.816667
chr10	125253001	125256000	0.509091
chr10	125253601	125256600	0.488095
chr10	125254201	125257200	0.468531
chr10	125254801	125257800	0.705989
chr10	125255401	125258400	0.6
chr10	125260801	125263800	0.833333
chr10	125261401	125264400	0.833333
chr10	125262001	125265000	0.833333
chr10	125262601	125265600	0.833333
chr10	125263201	125266200	0.775758
chr10	127237801	127240800	0.450483
chr10	127238401	127241400	0.436204
chr10	127239001	127242000	0.372665
chr10	127239601	127242600	0.291944
chr10	127240201	127243200	0.341346
chr10	127530001	127533000	0.778182
chr10	127530601	127533600	0.901914
chr10	127531201	127534200	0.901914
chr10	127531801	127534800	0.712963
chr10	127532401	127535400	0.712963
chr10	127809001	127812000	0.723077
chr10	127809601	127812600	0.723077
chr10	128525401	128528400	0.818182
chr10	130348201	130351200	0.437229
chr10	130348801	130351800	0.427142
chr10	130349401	130352400	0.474472
chr10	130350001	130353000	0.447875
chr10	130350601	130353600	0.545113
chr10	130872601	130875600	0.921727
chr10	130873201	130876200	0.561873
chr10	130873801	130876800	0.498241
chr10	130874401	130877400	0.498241
chr10	130875001	130878000	0.438312
chr10	131074201	131077200	0.203663
chr10	131074801	131077800	0.203663
chr10	131075401	131078400	0.203663
chr10	131076001	131079000	0.846591
chr10	131076601	131079600	0.846591
chr10	131092201	131095200	0.634259
chr10	131092801	131095800	0.634259
chr10	131093401	131096400	0.601737
chr10	131094001	131097000	0.635714
chr10	131094601	131097600	0.595
chr10	132984001	132987000	0.755411
chr10	132985201	132988200	0.704762
chr10	132985801	132988800	0.704762
chr10	134234401	134237400	-0.804487
chr10	134235001	134238000	-0.60671
chr10	134235601	134238600	-0.60671
chr10	134236201	134239200	-0.502662
chr10	134236801	134239800	-0.433551
chr10	134686801	134689800	0.8375
chr10	134687401	134690400	0.807143
chr10	134688001	134691000	0.752381
chr10	134688601	134691600	0.752381
chr10	134689201	134692200	0.752381
chr10	135150001	135153000	0.647253
chr10	135150601	135153600	0.785714
chr10	135151201	135154200	0.523657
chr10	135151801	135154800	0.490489
chr10	135152401	135155400	0.402256
chr11	262801	265800	-0.372515
chr11	263401	266400	-0.372515
chr11	264001	267000	-0.372515
chr11	264601	267600	-0.52924
chr11	265201	268200	-0.52924
chr11	1362601	1365600	0.818182
chr11	3834601	3837600	0.386175
chr11	3835201	3838200	0.490214
chr11	3835801	3838800	0.363339
chr11	3836401	3839400	0.383183
chr11	4118401	4121400	0.668845
chr11	4119001	4122000	0.668845
chr11	4119601	4122600	0.668845
chr11	4120201	4123200	0.668845
chr11	5199601	5202600	0.75
chr11	6845401	6848400	-0.785714
chr11	6846001	6849000	-0.785714
chr11	6846601	6849600	-0.785714
chr11	7699801	7702800	0.809117
chr11	7700401	7703400	0.809117
chr11	7701001	7704000	0.809117
chr11	8167201	8170200	0.847368
chr11	8167801	8170800	0.847368
chr11	8168401	8171400	0.847368
chr11	8649601	8652600	-0.818182
chr11	8650201	8653200	-0.818182
chr11	8650801	8653800	-0.818182
chr11	8979601	8982600	0.529279
chr11	8980201	8983200	0.529279
chr11	8980801	8983800	0.529279
chr11	8981401	8984400	0.555283
chr11	8982001	8985000	0.555283
chr11	11044801	11047800	0.809091
chr11	11045401	11048400	0.809091
chr11	11046001	11049000	0.809091
chr11	11451001	11454000	0.818182
chr11	11610601	11613600	0.518519
chr11	11611201	11614200	0.518519
chr11	12262801	12265800	0.571429
chr11	13114201	13117200	0.870445
chr11	13114801	13117800	0.704545
chr11	13115401	13118400	0.628205
chr11	13116001	13119000	0.628205
chr11	13174201	13177200	0.568841
chr11	13174801	13177800	0.702381
chr11	13175401	13178400	0.826797
chr11	13176001	13179000	0.826797
chr11	13519801	13522800	-0.709091
chr11	13706401	13709400	0.732143
chr11	14781001	14784000	-0.619091
chr11	14781601	14784600	-0.660256
chr11	14782201	14785200	-0.660256
chr11	14782801	14785800	-0.648077
chr11	14783401	14786400	-0.648077
chr11	15966601	15969600	-0.497619
chr11	16884601	16887600	0.733333
chr11	16885201	16888200	0.733333
chr11	16885801	16888800	0.770898
chr11	16886401	16889400	0.770898
chr11	16887001	16890000	0.770898
chr11	17493601	17496600	0.410693
chr11	17494201	17497200	0.399776
chr11	17494801	17497800	0.399776
chr11	17495401	17498400	0.399776
chr11	17598001	17601000	0.74552
chr11	17598601	17601600	0.578393
chr11	17755201	17758200	0.445494
chr11	17755801	17758800	0.338961
chr11	18990001	18993000	0.587798
chr11	19506601	19509600	0.588889
chr11	19507201	19510200	0.682065
chr11	20149801	20152800	0.767742
chr11	20980201	20983200	0.77381
chr11	20980801	20983800	0.77381
chr11	20981401	20984400	0.77381
chr11	20982001	20985000	0.77381
chr11	22103401	22106400	0.844444
chr11	23962801	23965800	0.818182
chr11	24483001	24486000	0.809091
chr11	24483601	24486600	0.809091
chr11	24484201	24487200	0.809091
chr11	26319001	26322000	-0.865613
chr11	26878201	26881200	0.818182
chr11	26878801	26881800	0.818182
chr11	26879401	26882400	0.818182
chr11	26880001	26883000	0.818182
chr11	26880601	26883600	0.818182
chr11	28543801	28546800	0.818182
chr11	28544401	28547400	0.818182
chr11	28545001	28548000	0.818182
chr11	28545601	28548600	0.818182
chr11	28855201	28858200	0.85
chr11	28855801	28858800	0.85
chr11	31991401	31994400	-0.549242
chr11	31992001	31995000	-0.70915
chr11	31992601	31995600	-0.857143
chr11	31993201	31996200	-0.8
chr11	33455401	33458400	0.47619
chr11	33456001	33459000	0.451014
chr11	33456601	33459600	0.463262
chr11	33457201	33460200	0.463262
chr11	33457801	33460800	0.463262
chr11	34237801	34240800	0.818182
chr11	34238401	34241400	0.818182
chr11	34239001	34242000	0.818182
chr11	34635001	34638000	0.8375
chr11	36437401	36440400	0.451613
chr11	36438001	36441000	0.5
chr11	36438601	36441600	0.5
chr11	38076601	38079600	0.777778
chr11	38077201	38080200	0.777778
chr11	38077801	38080800	0.777778
chr11	38133001	38136000	0.879599
chr11	39094201	39097200	0.807143
chr11	39094801	39097800	0.807143
chr11	39095401	39098400	0.770563
chr11	39096001	39099000	0.73913
chr11	39096601	39099600	0.761905
chr11	39523801	39526800	0.791444
chr11	39524401	39527400	0.791444
chr11	39525001	39528000	0.775
chr11	41087401	41090400	0.710407
chr11	41088001	41091000	0.710407
chr11	41845801	41848800	0.747368
chr11	41846401	41849400	0.747368
chr11	41847001	41850000	0.864253
chr11	41847601	41850600	0.864253
chr11	44062801	44065800	0.387255
chr11	44063401	44066400	0.461538
chr11	44064001	44067000	0.461538
chr11	44065201	44068200	0.339246
chr11	44094601	44097600	0.736573
chr11	44095201	44098200	0.62
chr11	44095801	44098800	0.589744
chr11	44118001	44121000	-0.8375
chr11	44118601	44121600	-0.8375
chr11	44279401	44282400	0.304863
chr11	44287201	44290200	0.541667
chr11	44333401	44336400	0.396718
chr11	44334001	44337000	0.365937
chr11	44637001	44640000	0.525568
chr11	44637601	44640600	0.493606
chr11	44638201	44641200	0.512463
chr11	44638801	44641800	0.512463
chr11	44876401	44879400	0.604167
chr11	44877001	44880000	0.491118
chr11	44877601	44880600	0.491118
chr11	44878201	44881200	0.544762
chr11	45660001	45663000	0.575758
chr11	45661201	45664200	0.8
chr11	45982201	45985200	0.833333
chr11	45982801	45985800	0.833333
chr11	45983401	45986400	0.833333
chr11	45984001	45987000	0.833333
chr11	45984601	45987600	0.833333
chr11	47327401	47330400	0.224172
chr11	47328001	47331000	0.27321
chr11	47686201	47689200	0.825758
chr11	48675601	48678600	0.655882
chr11	48676201	48679200	0.655882
chr11	49293001	49296000	0.672619
chr11	49293601	49296600	0.672619
chr11	49294201	49297200	0.672619
chr11	49294801	49297800	0.875
chr11	49295401	49298400	0.875
chr11	49882801	49885800	0.832168
chr11	51577201	51580200	0.450505
chr11	56832001	56835000	0.603077
chr11	56832601	56835600	0.608571
chr11	56932201	56935200	0.877778
chr11	56932801	56935800	0.695175
chr11	56933401	56936400	0.553922
chr11	56934001	56937000	0.4175
chr11	56934601	56937600	0.4175
chr11	58627801	58630800	0.723214
chr11	59831401	59834400	0.622995
chr11	59832001	59835000	0.622995
chr11	59832601	59835600	0.622995
chr11	60087601	60090600	0.723214
chr11	60088201	60091200	0.723214
chr11	60088801	60091800	0.723214
chr11	62013001	62016000	0.498337
chr11	62013601	62016600	0.617143
chr11	62014201	62017200	0.653491
chr11	62014801	62017800	0.653491
chr11	62015401	62018400	0.853333
chr11	63799801	63802800	0.705882
chr11	63800401	63803400	0.705882
chr11	63925801	63928800	0.368214
chr11	63926401	63929400	0.366133
chr11	63927001	63930000	0.277531
chr11	63927601	63930600	0.298501
chr11	65983801	65986800	0.354895
chr11	65984401	65987400	0.354895
chr11	65985001	65988000	0.319655
chr11	65985601	65988600	0.348006
chr11	65986201	65989200	0.375139
chr11	66183001	66186000	0.65
chr11	66183601	66186600	0.65
chr11	66184201	66187200	0.65
chr11	66335401	66338400	-0.303333
chr11	66412201	66415200	0.657143
chr11	66412801	66415800	0.657143
chr11	66869401	66872400	0.563131
chr11	66870001	66873000	0.563131
chr11	67134601	67137600	0.593058
chr11	67135201	67138200	0.593058
chr11	67135801	67138800	0.593058
chr11	67137001	67140000	0.647436
chr11	67412401	67415400	0.669474
chr11	67413001	67416000	0.669474
chr11	67413601	67416600	0.694444
chr11	67414201	67417200	0.512458
chr11	67434001	67437000	0.644211
chr11	67434601	67437600	0.644211
chr11	67435201	67438200	0.644211
chr11	67435801	67438800	0.721228
chr11	67468801	67471800	0.865613
chr11	67702801	67705800	0.772727
chr11	67703401	67706400	0.772727
chr11	67704001	67707000	0.772727
chr11	71181001	71184000	0.723529
chr11	71257201	71260200	0.702882
chr11	71257801	71260800	0.41369
chr11	71258401	71261400	0.411859
chr11	71259001	71262000	0.411859
chr11	71259601	71262600	0.410473
chr11	72559201	72562200	0.803226
chr11	72559801	72562800	0.803226
chr11	72560401	72563400	0.803226
chr11	72561001	72564000	0.803226
chr11	72561601	72564600	0.803226
chr11	73387201	73390200	0.884615
chr11	73387801	73390800	0.867424
chr11	73388401	73391400	0.85
chr11	73976401	73979400	0.790476
chr11	73977001	73980000	0.623188
chr11	73977601	73980600	0.623188
chr11	74079001	74082000	0.769697
chr11	74079601	74082600	0.825893
chr11	74080201	74083200	0.890819
chr11	74080801	74083800	0.779487
chr11	74983201	74986200	0.818182
chr11	74983801	74986800	0.818182
chr11	74984401	74987400	0.818182
chr11	76030801	76033800	0.833333
chr11	76031401	76034400	0.833333
chr11	76729801	76732800	0.646154
chr11	76730401	76733400	0.646154
chr11	76731001	76734000	0.867521
chr11	76731601	76734600	0.867521
chr11	77071801	77074800	0.762821
chr11	78843601	78846600	0.617742
chr11	78844201	78847200	0.617742
chr11	78844801	78847800	0.617742
chr11	78845401	78848400	0.867521
chr11	78846001	78849000	0.867521
chr11	79023001	79026000	0.604106
chr11	79023601	79026600	0.604106
chr11	79024201	79027200	0.662963
chr11	79024801	79027800	0.541252
chr11	79025401	79028400	0.636364
chr11	80026801	80029800	-0.833333
chr11	80027401	80030400	-0.833333
chr11	80028001	80031000	-0.833333
chr11	80028601	80031600	-0.833333
chr11	80247601	80250600	-0.623077
chr11	83652001	83655000	0.765182
chr11	83652601	83655600	0.765182
chr11	83653201	83656200	0.765182
chr11	83653801	83656800	0.790476
chr11	84514801	84517800	0.854545
chr11	84522001	84525000	0.837662
chr11	86354401	86357400	0.361722
chr11	86355001	86358000	0.328512
chr11	86355601	86358600	0.342274
chr11	86356201	86359200	0.434469
chr11	86356801	86359800	0.562354
chr11	87824401	87827400	0.852381
chr11	87825001	87828000	0.852381
chr11	87825601	87828600	0.852381
chr11	87826201	87829200	0.852381
chr11	87826801	87829800	0.852381
chr11	90125401	90128400	0.678571
chr11	90472201	90475200	0.873188
chr11	91467601	91470600	0.823077
chr11	91516201	91519200	-0.700855
chr11	92527201	92530200	-0.9
chr11	92527801	92530800	-0.9
chr11	92528401	92531400	-0.9
chr11	92529001	92532000	-0.703704
chr11	92529601	92532600	-0.496904
chr11	92938801	92941800	0.784848
chr11	92939401	92942400	0.910331
chr11	92940001	92943000	0.82266
chr11	92940601	92943600	0.806522
chr11	92941201	92944200	0.75
chr11	93566401	93569400	0.748677
chr11	93567001	93570000	0.748677
chr11	95463601	95466600	0.839744
chr11	95464201	95467200	0.839744
chr11	95464801	95467800	0.839744
chr11	95475001	95478000	-0.874608
chr11	95475601	95478600	-0.874608
chr11	95702401	95705400	0.809091
chr11	95703001	95706000	0.825758
chr11	95814601	95817600	0.866667
chr11	95815201	95818200	0.74026
chr11	95815801	95818800	0.74026
chr11	95816401	95819400	0.74026
chr11	95817001	95820000	0.74026
chr11	95896801	95899800	-0.845238
chr11	97231801	97234800	0.807843
chr11	97232401	97235400	0.807843
chr11	97233001	97236000	0.866071
chr11	97233601	97236600	0.866071
chr11	97650001	97653000	0.457759
chr11	97650601	97653600	0.442276
chr11	97651201	97654200	0.494387
chr11	97651801	97654800	0.472222
chr11	97652401	97655400	0.403021
chr11	97930201	97933200	0.851648
chr11	97930801	97933800	0.851648
chr11	97931401	97934400	0.851648
chr11	98075401	98078400	0.825758
chr11	98191801	98194800	0.841176
chr11	98192401	98195400	0.841176
chr11	98193001	98196000	0.841176
chr11	98193601	98196600	0.841176
chr11	98194201	98197200	0.841176
chr11	100521601	100524600	0.89916
chr11	100522201	100525200	0.89916
chr11	100522801	100525800	0.628261
chr11	101199601	101202600	0.470497
chr11	103285801	103288800	0.484127
chr11	103286401	103289400	0.484127
chr11	103287001	103290000	0.427156
chr11	103287601	103290600	0.427156
chr11	103288201	103291200	0.456129
chr11	105843001	105846000	-0.809091
chr11	105843601	105846600	-0.809091
chr11	105844201	105847200	-0.809091
chr11	105844801	105847800	-0.809091
chr11	105845401	105848400	-0.809091
chr11	109526401	109529400	0.833333
chr11	109527001	109530000	0.833333
chr11	109527601	109530600	0.714286
chr11	109560601	109563600	0.659722
chr11	109561201	109564200	0.659722
chr11	109561801	109564800	0.659722
chr11	109563001	109566000	0.825758
chr11	110413201	110416200	0.549872
chr11	110413801	110416800	0.549872
chr11	110414401	110417400	0.85641
chr11	110415001	110418000	0.85641
chr11	110415601	110418600	0.85641
chr11	113258401	113261400	0.818182
chr11	113259001	113262000	0.818182
chr11	113860801	113863800	0.278415
chr11	113861401	113864400	0.301331
chr11	113862001	113865000	0.321742
chr11	114675001	114678000	-0.854545
chr11	114955801	114958800	0.657183
chr11	114956401	114959400	0.879121
chr11	114957001	114960000	0.801697
chr11	114957601	114960600	0.801697
chr11	114958201	114961200	0.767857
chr11	115078201	115081200	0.863636
chr11	116532001	116535000	0.650327
chr11	116532601	116535600	0.650327
chr11	116533201	116536200	0.846154
chr11	116533801	116536800	0.846154
chr11	118126801	118129800	0.57971
chr11	118129201	118132200	0.828571
chr11	118743601	118746600	0.600379
chr11	118744201	118747200	0.715152
chr11	118744801	118747800	0.755128
chr11	118745401	118748400	0.849638
chr11	118746001	118749000	0.849638
chr11	119287201	119290200	0.745833
chr11	123795601	123798600	0.726974
chr11	123796201	123799200	0.693277
chr11	123796801	123799800	0.722807
chr11	123797401	123800400	0.633053
chr11	123798001	123801000	0.633053
chr11	123984001	123987000	0.816667
chr11	123984601	123987600	0.816667
chr11	124317601	124320600	0.691667
chr11	124473601	124476600	0.846154
chr11	124474201	124477200	0.846154
chr11	124474801	124477800	0.846154
chr11	124475401	124478400	0.846154
chr11	125467801	125470800	0.787879
chr11	125468401	125471400	0.861472
chr11	125469001	125472000	0.787879
chr11	125674801	125677800	-0.596639
chr11	125675401	125678400	-0.635897
chr11	125676001	125679000	-0.635897
chr11	125676601	125679600	-0.635897
chr11	126023401	126026400	0.75641
chr11	126855601	126858600	0.700855
chr11	127977601	127980600	0.860577
chr11	127978201	127981200	0.744444
chr11	127978801	127981800	0.744444
chr11	127979401	127982400	0.744444
chr11	128037001	128040000	0.816667
chr11	128037601	128040600	0.816667
chr11	128038201	128041200	0.816667
chr11	128049601	128052600	0.840125
chr11	128086201	128089200	0.792642
chr11	128086801	128089800	0.5625
chr11	128087401	128090400	0.5625
chr11	128088001	128091000	0.533333
chr11	128088601	128091600	0.533333
chr11	128096401	128099400	0.684058
chr11	128097001	128100000	0.381455
chr11	128097601	128100600	0.381455
chr11	128098201	128101200	0.381455
chr11	128098801	128101800	0.381455
chr11	128128201	128131200	0.642222
chr11	128128801	128131800	0.642222
chr11	128129401	128132400	0.681373
chr11	128130001	128133000	0.721591
chr11	128130601	128133600	0.785714
chr11	128211001	128214000	0.865613
chr11	128211601	128214600	0.865613
chr11	128212201	128215200	0.865613
chr11	128212801	128215800	0.791667
chr11	128853001	128856000	0.600866
chr11	128853601	128856600	0.600866
chr11	128854201	128857200	0.90035
chr11	128854801	128857800	0.90035
chr11	128855401	128858400	0.90035
chr11	129221401	129224400	0.625858
chr11	129222001	129225000	0.679803
chr11	129222601	129225600	0.679803
chr11	129223201	129226200	0.679803
chr11	129477601	129480600	0.914079
[truncated: 9,207 more rows]

## Sheet: DMR_chh_m2_m1
chr1	723601	726600	0.909091
chr1	724201	727200	0.888889
chr1	724801	727800	0.888889
chr1	725401	728400	0.888889
chr1	726001	729000	0.5
chr1	758401	761400	0.403727
chr1	759001	762000	0.504286
chr1	759601	762600	0.504286
chr1	760201	763200	0.504286
chr1	760801	763800	0.504286
chr1	761401	764400	0.571429
chr1	762001	765000	0.909091
chr1	762601	765600	0.909091
chr1	763201	766200	0.909091
chr1	763801	766800	0.571429
chr1	805801	808800	0.401561
chr1	806401	809400	0.410638
chr1	807001	810000	0.509314
chr1	807601	810600	0.350511
chr1	808201	811200	0.209723
chr1	816601	819600	0.91806
chr1	817201	820200	0.343396
chr1	817801	820800	0.335117
chr1	818401	821400	0.392045
chr1	819001	822000	0.392045
chr1	996601	999600	0.222307
chr1	997201	1000200	0.330469
chr1	1086001	1089000	-0.612741
chr1	1086601	1089600	-0.679871
chr1	1087201	1090200	-0.679871
chr1	1087801	1090800	-0.679871
chr1	1088401	1091400	-0.475372
chr1	1120201	1123200	0.272487
chr1	1120801	1123800	0.245388
chr1	1121401	1124400	0.383133
chr1	1122001	1125000	0.383133
chr1	1122601	1125600	0.410526
chr1	1249801	1252800	0.204256
chr1	1250401	1253400	0.193371
chr1	1647601	1650600	0.551411
chr1	1648201	1651200	0.316074
chr1	1834201	1837200	0.34334
chr1	1891801	1894800	0.455375
chr1	1892401	1895400	0.857639
chr1	1893001	1896000	0.857639
chr1	1893601	1896600	0.857639
chr1	1907401	1910400	-0.199265
chr1	1908001	1911000	-0.199265
chr1	2158801	2161800	0.382601
chr1	2159401	2162400	0.198007
chr1	2160001	2163000	0.198007
chr1	2160601	2163600	0.198007
chr1	2305801	2308800	-0.204311
chr1	2575801	2578800	0.373123
chr1	2576401	2579400	0.359375
chr1	2577001	2580000	0.292367
chr1	2577601	2580600	0.225
chr1	2578201	2581200	0.225
chr1	2586601	2589600	0.182865
chr1	2587201	2590200	0.171353
chr1	2731201	2734200	0.430346
chr1	2731801	2734800	0.430346
chr1	2732401	2735400	0.430346
chr1	2733001	2736000	0.636586
chr1	2733601	2736600	0.829545
chr1	2765401	2768400	0.243243
chr1	2962801	2965800	0.818182
chr1	2963401	2966400	0.818182
chr1	2968801	2971800	-0.230297
chr1	2969401	2972400	-0.230297
chr1	2970001	2973000	-0.248007
chr1	3117001	3120000	-0.433918
chr1	3117601	3120600	-0.264691
chr1	3118201	3121200	-0.264691
chr1	3118801	3121800	-0.264691
chr1	3119401	3122400	-0.289168
chr1	3159601	3162600	-0.782557
chr1	3160201	3163200	-0.304756
chr1	3160801	3163800	-0.236774
chr1	3161401	3164400	-0.224609
chr1	3162001	3165000	-0.226658
chr1	3456601	3459600	0.6024
chr1	3457201	3460200	0.6024
chr1	3457801	3460800	0.492222
chr1	3458401	3461400	0.492222
chr1	3459001	3462000	0.492222
chr1	3488401	3491400	0.293721
chr1	3489001	3492000	0.336048
chr1	3489601	3492600	0.252715
chr1	3490201	3493200	0.308324
chr1	3490801	3493800	0.408333
chr1	3649801	3652800	-0.499012
chr1	3650401	3653400	-0.499012
chr1	3651001	3654000	-0.499012
chr1	3651601	3654600	-0.499012
chr1	3652801	3655800	0.888889
chr1	3653401	3656400	0.734266
chr1	3654001	3657000	0.734266
chr1	3654601	3657600	0.702093
chr1	3840001	3843000	-0.928922
chr1	3840601	3843600	-0.928922
chr1	3841201	3844200	-0.928922
chr1	3841801	3844800	-0.312754
chr1	4041601	4044600	0.208181
chr1	4042201	4045200	0.259034
chr1	4042801	4045800	0.259034
chr1	4113001	4116000	0.515152
chr1	4241401	4244400	0.818182
chr1	4275001	4278000	0.256037
chr1	4275601	4278600	0.398642
chr1	4276201	4279200	0.37895
chr1	4276801	4279800	0.334493
chr1	4325401	4328400	0.384576
chr1	4326001	4329000	0.358184
chr1	4326601	4329600	0.197312
chr1	4327201	4330200	0.193841
chr1	4372801	4375800	0.192003
chr1	4373401	4376400	0.196554
chr1	4374001	4377000	0.196554
chr1	4374601	4377600	0.238945
chr1	4446601	4449600	0.308699
chr1	4447201	4450200	0.292986
chr1	4452001	4455000	0.714286
chr1	4479601	4482600	0.882353
chr1	4480201	4483200	0.576923
chr1	4507201	4510200	0.452991
chr1	4507801	4510800	0.494963
chr1	4510801	4513800	-0.211265
chr1	4579201	4582200	-0.228447
chr1	4590001	4593000	0.262698
chr1	4665601	4668600	0.247917
chr1	4666201	4669200	0.247917
chr1	4666801	4669800	0.190222
chr1	4667401	4670400	0.190222
chr1	4668001	4671000	0.316527
chr1	4753801	4756800	0.619318
chr1	4754401	4757400	0.619318
chr1	4761001	4764000	-0.232759
chr1	4761601	4764600	-0.25172
chr1	4762201	4765200	-0.25172
chr1	4762801	4765800	-0.238314
chr1	4763401	4766400	-0.238314
chr1	4786201	4789200	0.231746
chr1	4824601	4827600	-0.647059
chr1	4833001	4836000	0.909168
chr1	4833601	4836600	0.421212
chr1	4834201	4837200	0.421212
chr1	4834801	4837800	0.421212
chr1	4835401	4838400	0.29831
chr1	4856401	4859400	0.202683
chr1	4857001	4860000	0.164784
chr1	4857601	4860600	0.164784
chr1	4858201	4861200	0.508364
chr1	4858801	4861800	0.473972
chr1	4932601	4935600	0.424242
chr1	4933201	4936200	0.424242
chr1	5016601	5019600	0.199519
chr1	5017201	5020200	0.514551
chr1	5047801	5050800	0.854239
chr1	5048401	5051400	0.286896
chr1	5049001	5052000	0.254537
chr1	5049601	5052600	0.254537
chr1	5050201	5053200	0.254537
chr1	5057401	5060400	0.490364
chr1	5058001	5061000	0.261616
chr1	5058601	5061600	0.268948
chr1	5059201	5062200	0.246715
chr1	5059801	5062800	0.279687
chr1	5062801	5065800	-0.310745
chr1	5063401	5066400	-0.289392
chr1	5064001	5067000	-0.390603
chr1	5064601	5067600	-0.390603
chr1	5066401	5069400	0.199234
chr1	5067001	5070000	0.226632
chr1	5067601	5070600	0.226632
chr1	5097601	5100600	0.295402
chr1	5098201	5101200	0.312374
chr1	5098801	5101800	0.312374
chr1	5124001	5127000	0.816667
chr1	5124601	5127600	0.816667
chr1	5170801	5173800	0.304893
chr1	5171401	5174400	0.304893
chr1	5172001	5175000	0.331454
chr1	5172601	5175600	0.344222
chr1	5173201	5176200	0.493217
chr1	5245801	5248800	0.695489
chr1	5246401	5249400	0.689895
chr1	5247001	5250000	0.595385
chr1	5247601	5250600	0.385294
chr1	5248201	5251200	0.316092
chr1	5319601	5322600	0.659091
chr1	5320201	5323200	0.659091
chr1	5320801	5323800	0.685714
chr1	5321401	5324400	0.685714
chr1	5322001	5325000	0.454545
chr1	5408401	5411400	0.484004
chr1	5409001	5412000	0.484004
chr1	5409601	5412600	0.266446
chr1	5410201	5413200	0.261284
chr1	5412001	5415000	0.415612
chr1	5412601	5415600	0.859508
chr1	5413201	5416200	0.890512
chr1	5413801	5416800	0.759091
chr1	5414401	5417400	0.601053
chr1	5545801	5548800	0.762821
chr1	5594401	5597400	0.350385
chr1	5641201	5644200	0.643382
chr1	5641801	5644800	0.643382
chr1	5644201	5647200	0.242209
chr1	5644801	5647800	0.281131
chr1	5645401	5648400	0.299167
chr1	5646001	5649000	0.513725
chr1	5646601	5649600	0.72549
chr1	5713801	5716800	0.785714
chr1	5714401	5717400	0.785714
chr1	5715001	5718000	0.846154
chr1	5910601	5913600	0.304615
chr1	5911201	5914200	0.344768
chr1	5911801	5914800	0.3075
chr1	5912401	5915400	0.3075
chr1	5943601	5946600	0.673077
chr1	5976601	5979600	0.243003
chr1	5977201	5980200	0.256966
chr1	5977801	5980800	0.256966
chr1	6012601	6015600	0.866667
chr1	6013201	6016200	0.866667
chr1	6013801	6016800	0.866667
chr1	6014401	6017400	0.722222
chr1	6015001	6018000	0.652381
chr1	6039001	6042000	0.592732
chr1	6106801	6109800	0.260382
chr1	6107401	6110400	0.291019
chr1	6108001	6111000	0.216771
chr1	6108601	6111600	0.253103
chr1	6216601	6219600	0.244588
chr1	6217201	6220200	0.244588
chr1	6217801	6220800	0.684361
chr1	6218401	6221400	0.938152
chr1	6219001	6222000	0.447262
chr1	6301201	6304200	0.267934
chr1	6301801	6304800	0.21701
chr1	6302401	6305400	0.21701
chr1	6303001	6306000	0.197575
chr1	6303601	6306600	0.201179
chr1	6454801	6457800	-0.405841
chr1	6455401	6458400	-0.319314
chr1	6456001	6459000	-0.319314
chr1	6456601	6459600	-0.319314
chr1	6457201	6460200	-0.368436
chr1	6592201	6595200	0.289407
chr1	6619201	6622200	0.277584
chr1	6619801	6622800	0.277584
chr1	6620401	6623400	0.366152
chr1	6621001	6624000	0.810016
chr1	6621601	6624600	0.824851
chr1	6623401	6626400	0.484375
chr1	6624001	6627000	0.463109
chr1	6624601	6627600	0.425987
chr1	6625201	6628200	0.818182
chr1	6625801	6628800	0.487179
chr1	6626401	6629400	0.522727
chr1	6627001	6630000	0.45098
chr1	6627601	6630600	0.45098
chr1	6628201	6631200	0.45098
chr1	6628801	6631800	0.647059
chr1	6640201	6643200	0.543803
chr1	6640801	6643800	0.543803
chr1	6641401	6644400	0.249843
chr1	6642001	6645000	0.249843
chr1	6642601	6645600	0.238649
chr1	6714601	6717600	0.704204
chr1	6715201	6718200	0.362743
chr1	6715801	6718800	0.351967
chr1	6716401	6719400	0.279454
chr1	6750001	6753000	0.866667
chr1	6750601	6753600	0.866667
chr1	6820801	6823800	0.351858
chr1	6970801	6973800	0.317829
chr1	6971401	6974400	0.385816
chr1	6972001	6975000	0.443228
chr1	6972601	6975600	0.526619
chr1	6973201	6976200	0.648293
chr1	6975001	6978000	0.895722
chr1	6975601	6978600	0.895722
chr1	7007401	7010400	-0.221008
chr1	7008001	7011000	-0.212473
chr1	7008601	7011600	-0.193537
chr1	7009201	7012200	-0.186089
chr1	7009801	7012800	-0.386228
chr1	7022401	7025400	-0.240909
chr1	7023001	7026000	-0.350305
chr1	7023601	7026600	-0.350305
chr1	7024201	7027200	-0.350305
chr1	7024801	7027800	-0.406205
chr1	7089001	7092000	-0.561538
chr1	7089601	7092600	-0.469697
chr1	7090201	7093200	-0.469697
chr1	7090801	7093800	-0.45896
chr1	7105201	7108200	-0.2043
chr1	7105801	7108800	-0.2043
chr1	7123201	7126200	0.485294
chr1	7123801	7126800	0.523253
chr1	7124401	7127400	0.620235
chr1	7125001	7128000	0.401238
chr1	7125601	7128600	0.378889
chr1	7265401	7268400	0.428571
chr1	7266001	7269000	0.264372
chr1	7266601	7269600	0.267881
chr1	7267201	7270200	0.267881
chr1	7273801	7276800	0.397709
chr1	7274401	7277400	0.397709
chr1	7275001	7278000	0.468531
chr1	7275601	7278600	0.336534
chr1	7276201	7279200	0.343956
chr1	7323601	7326600	0.473684
chr1	7324201	7327200	0.418605
chr1	7324801	7327800	0.418605
chr1	7325401	7328400	0.683598
chr1	7326001	7329000	0.77591
chr1	7327201	7330200	0.833333
chr1	7327801	7330800	0.833333
chr1	7339801	7342800	0.738203
chr1	7340401	7343400	0.701961
chr1	7341001	7344000	0.6503
chr1	7341601	7344600	0.581355
chr1	7342201	7345200	0.5976
chr1	7349401	7352400	-0.412374
chr1	7350001	7353000	-0.412374
chr1	7350601	7353600	-0.518192
chr1	7351201	7354200	-0.435364
chr1	7351801	7354800	-0.392287
chr1	7422001	7425000	0.602699
chr1	7426201	7429200	0.188899
chr1	7426801	7429800	0.275613
chr1	7515001	7518000	0.189267
chr1	7515601	7518600	0.187083
chr1	7574401	7577400	0.63237
chr1	7575001	7578000	0.63237
chr1	7575601	7578600	0.939167
chr1	7576201	7579200	0.939167
chr1	7576801	7579800	0.562418
chr1	7675201	7678200	0.697368
chr1	7675801	7678800	0.846154
chr1	7700401	7703400	0.358547
chr1	7701001	7704000	0.358547
chr1	7705801	7708800	0.586813
chr1	7706401	7709400	0.690236
chr1	7748401	7751400	0.245929
chr1	7749001	7752000	0.245929
chr1	7780801	7783800	0.374694
chr1	7781401	7784400	0.323133
chr1	7782001	7785000	0.442857
chr1	7782601	7785600	0.442857
chr1	7783201	7786200	0.442857
chr1	7816201	7819200	0.34
chr1	7816801	7819800	0.303752
chr1	7817401	7820400	0.457143
chr1	7818001	7821000	0.457143
chr1	7889401	7892400	0.828571
chr1	7898401	7901400	-0.365854
chr1	7899001	7902000	-0.365854
chr1	7899601	7902600	-0.365854
chr1	7925401	7928400	0.24634
chr1	7926001	7929000	0.24634
chr1	7926601	7929600	0.24634
chr1	7927201	7930200	0.2325
chr1	7927801	7930800	0.224542
chr1	7938001	7941000	-0.909091
chr1	7938601	7941600	-0.909091
chr1	7939201	7942200	-0.909091
chr1	7939801	7942800	-0.360912
chr1	7940401	7943400	-0.360912
chr1	8034601	8037600	-0.6
chr1	8035201	8038200	-0.842105
chr1	8035801	8038800	-0.842105
chr1	8036401	8039400	-0.842105
chr1	8037001	8040000	-0.657192
chr1	8052601	8055600	0.30979
chr1	8053201	8056200	0.433083
chr1	8154601	8157600	0.857143
chr1	8155201	8158200	0.857143
chr1	8155801	8158800	0.857143
chr1	8167201	8170200	0.240262
chr1	8167801	8170800	0.22277
chr1	8190001	8193000	0.923077
chr1	8190601	8193600	0.923077
chr1	8191201	8194200	0.857143
chr1	8191801	8194800	0.694118
chr1	8192401	8195400	0.380067
chr1	8236201	8239200	-0.617691
chr1	8256001	8259000	-0.846154
chr1	8355001	8358000	0.272526
chr1	8355601	8358600	0.260307
chr1	8356201	8359200	0.260307
chr1	8356801	8359800	0.279904
chr1	8357401	8360400	0.56
chr1	8453401	8456400	-0.225985
chr1	8454001	8457000	-0.225985
chr1	8524201	8527200	0.682274
chr1	8606401	8609400	0.876623
chr1	8607001	8610000	0.876623
chr1	8607601	8610600	0.876623
chr1	8608201	8611200	0.876623
chr1	8608801	8611800	0.796036
chr1	8761201	8764200	0.816667
chr1	8784601	8787600	0.663043
chr1	8785201	8788200	0.663043
chr1	8785801	8788800	0.663043
chr1	8786401	8789400	0.345612
chr1	8787001	8790000	0.331566
chr1	8829001	8832000	0.526591
chr1	8829601	8832600	0.878403
chr1	8830201	8833200	0.878403
chr1	8850001	8853000	0.234375
chr1	8851801	8854800	0.24784
chr1	8853001	8856000	-0.251502
chr1	8853601	8856600	-0.391026
chr1	8855401	8858400	0.46
chr1	8856001	8859000	0.323977
chr1	8856601	8859600	0.301709
chr1	9012601	9015600	0.31283
chr1	9013201	9016200	0.345709
chr1	9013801	9016800	0.206688
chr1	9014401	9017400	0.216376
chr1	9015001	9018000	0.254511
chr1	9189001	9192000	-0.507207
chr1	9189601	9192600	-0.507207
chr1	9190201	9193200	-0.880952
chr1	9190801	9193800	-0.880952
chr1	9191401	9194400	-0.880952
chr1	9708601	9711600	0.833333
chr1	9709201	9712200	0.956177
chr1	9709801	9712800	0.956177
chr1	9710401	9713400	0.956177
chr1	9711001	9714000	0.956177
chr1	9711601	9714600	0.943295
chr1	9722401	9725400	0.566667
chr1	9723001	9726000	0.566667
chr1	9820801	9823800	0.338033
chr1	9823801	9826800	-0.201532
chr1	9913801	9916800	0.267965
chr1	9914401	9917400	0.267965
chr1	9991201	9994200	0.314773
chr1	9991801	9994800	0.306078
chr1	9992401	9995400	0.306078
chr1	9993001	9996000	0.464286
chr1	9993601	9996600	0.464286
chr1	10008001	10011000	0.921296
chr1	10008601	10011600	0.638889
chr1	10009201	10012200	0.638889
chr1	10009801	10012800	0.544444
chr1	10010401	10013400	0.366597
chr1	10104601	10107600	0.545639
chr1	10120801	10123800	0.252849
chr1	10121401	10124400	0.272727
chr1	10122001	10125000	0.280471
chr1	10122601	10125600	0.206386
chr1	10123201	10126200	0.220652
chr1	10231801	10234800	0.36958
chr1	10449001	10452000	0.255817
chr1	10449601	10452600	0.274665
chr1	10450201	10453200	0.180543
chr1	10450801	10453800	0.180543
chr1	10451401	10454400	0.18913
chr1	10461601	10464600	0.228535
chr1	10478401	10481400	0.320623
chr1	10479001	10482000	0.320623
chr1	10479601	10482600	0.296945
chr1	10482001	10485000	0.261758
chr1	10482601	10485600	0.321257
chr1	10483201	10486200	0.321257
chr1	10483801	10486800	0.321257
chr1	10498801	10501800	0.580344
chr1	10499401	10502400	0.372614
chr1	10500001	10503000	0.372614
chr1	10500601	10503600	0.25
chr1	10501201	10504200	0.204657
chr1	10503601	10506600	-0.227947
chr1	10504201	10507200	-0.211293
chr1	10555801	10558800	0.343886
chr1	10556401	10559400	0.343886
chr1	10557001	10560000	0.371717
chr1	10557601	10560600	0.371717
chr1	10558201	10561200	0.422429
chr1	10565401	10568400	0.593333
chr1	10566001	10569000	0.652174
chr1	10566601	10569600	0.652174
chr1	10567201	10570200	0.450292
chr1	10581001	10584000	0.317708
chr1	10581601	10584600	0.442434
chr1	10582801	10585800	0.350804
chr1	10609801	10612800	0.833333
chr1	10610401	10613400	0.833333
chr1	10617601	10620600	0.902357
chr1	10618201	10621200	0.891667
chr1	10618801	10621800	0.891667
chr1	10619401	10622400	0.394124
chr1	10620001	10623000	0.499887
chr1	10621801	10624800	0.361284
chr1	10622401	10625400	0.846377
chr1	10623601	10626600	0.689304
chr1	10624201	10627200	0.576167
chr1	10626001	10629000	0.332428
chr1	10740001	10743000	0.303152
chr1	10740601	10743600	0.276006
chr1	10741201	10744200	0.459793
chr1	10868401	10871400	0.239884
chr1	10869601	10872600	0.202222
chr1	10889401	10892400	0.553922
chr1	10890001	10893000	0.700483
chr1	10890601	10893600	0.700483
chr1	10891201	10894200	0.700483
chr1	10891801	10894800	0.760852
chr1	10938601	10941600	0.714286
chr1	10939201	10942200	0.510417
chr1	10939801	10942800	0.510417
chr1	10940401	10943400	0.510417
chr1	10941001	10944000	0.546078
chr1	10950601	10953600	0.818182
chr1	10951201	10954200	0.818182
chr1	10951801	10954800	0.818182
chr1	10962601	10965600	0.336696
chr1	10963201	10966200	0.336696
chr1	10963801	10966800	0.39088
chr1	10964401	10967400	0.377467
chr1	10965001	10968000	0.605
chr1	11037001	11040000	0.378107
chr1	11037601	11040600	0.345035
chr1	11038201	11041200	0.415243
chr1	11038801	11041800	0.415243
chr1	11039401	11042400	0.311641
chr1	11137201	11140200	0.270704
chr1	11137801	11140800	0.255556
chr1	11138401	11141400	0.493933
chr1	11231401	11234400	0.693364
chr1	11266201	11269200	0.246209
chr1	11266801	11269800	0.246209
chr1	11267401	11270400	0.288275
chr1	11268001	11271000	0.264214
chr1	11368801	11371800	0.564211
chr1	11369401	11372400	0.535291
chr1	11370001	11373000	0.624855
chr1	11370601	11373600	0.570273
chr1	11371201	11374200	0.361018
chr1	11436601	11439600	0.224397
chr1	11437201	11440200	0.216971
chr1	11437801	11440800	0.245149
chr1	11438401	11441400	0.233748
chr1	11439001	11442000	0.233748
chr1	11445601	11448600	0.20429
chr1	11446201	11449200	0.227514
chr1	11446801	11449800	0.170577
chr1	11514001	11517000	-0.942857
chr1	11514601	11517600	-0.942857
chr1	11515201	11518200	-0.942857
chr1	11515801	11518800	-0.686499
chr1	11516401	11519400	-0.686499
chr1	11639401	11642400	0.644797
chr1	11640001	11643000	0.644797
chr1	11640601	11643600	0.644797
chr1	11641201	11644200	0.551757
chr1	11641801	11644800	0.551757
chr1	11646001	11649000	-0.258055
chr1	11646601	11649600	-0.291126
chr1	11647201	11650200	-0.265625
chr1	11790001	11793000	0.183539
chr1	11790601	11793600	0.247868
chr1	11791201	11794200	0.376485
chr1	11791801	11794800	0.344605
chr1	11792401	11795400	0.400728
chr1	11800201	11803200	0.31261
chr1	11800801	11803800	0.361538
chr1	11825401	11828400	0.493677
chr1	11826001	11829000	0.363872
chr1	11826601	11829600	0.236364
chr1	12030601	12033600	0.222902
chr1	12031201	12034200	0.766788
chr1	12031801	12034800	0.430358
chr1	12032401	12035400	0.272549
chr1	12280801	12283800	-0.281975
chr1	12281401	12284400	-0.200343
chr1	12321601	12324600	0.410022
chr1	12322201	12325200	0.506858
chr1	12322801	12325800	0.411072
chr1	12323401	12326400	0.622308
chr1	12324001	12327000	0.622308
chr1	12346201	12349200	0.474811
chr1	12346801	12349800	0.386842
chr1	12347401	12350400	0.368294
chr1	12348001	12351000	0.368294
chr1	12348601	12351600	0.368294
chr1	12387601	12390600	-0.8
chr1	12594601	12597600	0.256286
chr1	12600601	12603600	0.345134
chr1	12601201	12604200	0.700568
chr1	12601801	12604800	0.936111
chr1	12602401	12605400	0.936111
chr1	12603001	12606000	0.680021
chr1	12630601	12633600	0.265146
chr1	12631201	12634200	0.279592
chr1	12631801	12634800	0.457951
chr1	12632401	12635400	0.388376
chr1	12633001	12636000	0.388376
chr1	12707401	12710400	0.440385
chr1	12724801	12727800	0.228844
chr1	12725401	12728400	0.228844
chr1	12726001	12729000	0.257948
chr1	12726601	12729600	0.331719
chr1	12768001	12771000	0.263553
chr1	12768601	12771600	0.228439
chr1	12769201	12772200	0.346939
chr1	12769801	12772800	0.460084
chr1	12770401	12773400	0.647436
chr1	12771601	12774600	0.871212
chr1	12772201	12775200	0.871212
chr1	13342801	13345800	-0.633333
chr1	13343401	13346400	-0.633333
chr1	13344001	13347000	-0.633333
chr1	13344601	13347600	-0.633333
chr1	13345201	13348200	-0.633333
chr1	13782601	13785600	0.5794
chr1	13783201	13786200	0.5794
chr1	13783801	13786800	0.728222
chr1	13784401	13787400	0.631579
chr1	13785001	13788000	0.499781
chr1	13821601	13824600	0.283784
chr1	13822201	13825200	0.295775
chr1	13822801	13825800	0.304348
chr1	13823401	13826400	0.528723
chr1	13824001	13827000	0.229023
chr1	14004001	14007000	0.818182
chr1	14036401	14039400	0.40951
chr1	14037001	14040000	0.498354
chr1	14037601	14040600	0.564651
chr1	14038201	14041200	0.564533
chr1	14038801	14041800	0.517813
chr1	14099401	14102400	0.433099
chr1	14100001	14103000	0.51623
chr1	14100601	14103600	0.51623
chr1	14101201	14104200	0.621651
chr1	14101801	14104800	0.831124
chr1	14102401	14105400	0.801075
chr1	14105401	14108400	0.433937
chr1	14106001	14109000	0.41345
chr1	14106601	14109600	0.395833
chr1	14107201	14110200	0.419882
chr1	14107801	14110800	0.242396
chr1	14147401	14150400	0.416374
chr1	14148001	14151000	0.486645
chr1	14148601	14151600	0.211541
chr1	14149201	14152200	0.2189
chr1	14149801	14152800	0.201643
chr1	14158201	14161200	0.241323
chr1	14158801	14161800	0.246943
chr1	14159401	14162400	0.249851
chr1	14160001	14163000	0.327044
chr1	14160601	14163600	0.327044
chr1	14166001	14169000	0.858631
chr1	14166601	14169600	0.858631
chr1	14167201	14170200	0.858631
chr1	14265001	14268000	0.268556
chr1	14265601	14268600	0.47125
chr1	14271601	14274600	0.200064
chr1	14272201	14275200	0.200064
chr1	14272801	14275800	0.313731
chr1	14273401	14276400	0.291071
chr1	14274001	14277000	0.291071
chr1	14305801	14308800	0.818182
chr1	14306401	14309400	0.818182
chr1	14307001	14310000	0.818182
chr1	14361601	14364600	0.272991
chr1	14362201	14365200	0.396635
chr1	14362801	14365800	0.462963
chr1	14363401	14366400	0.462963
chr1	14409001	14412000	0.606977
chr1	14475001	14478000	-0.833333
chr1	14475601	14478600	-0.833333
chr1	14476201	14479200	-0.833333
chr1	14479801	14482800	0.665882
chr1	14512801	14515800	0.818182
chr1	14513401	14516400	0.935936
chr1	14514001	14517000	0.935936
chr1	14514601	14517600	0.935936
chr1	14515201	14518200	0.935936
chr1	14515801	14518800	0.90873
chr1	14548801	14551800	0.833333
chr1	14549401	14552400	0.833333
chr1	14595001	14598000	0.335224
chr1	14595601	14598600	0.335224
chr1	14596201	14599200	0.292793
chr1	14617801	14620800	0.283579
chr1	14618401	14621400	0.260142
chr1	14619001	14622000	0.246931
chr1	14619601	14622600	0.187006
chr1	14895601	14898600	0.815517
chr1	14896201	14899200	0.815517
chr1	14896801	14899800	0.3375
chr1	14897401	14900400	0.27416
chr1	15015001	15018000	-0.339827
chr1	15015601	15018600	-0.347703
chr1	15036001	15039000	0.211332
chr1	15036601	15039600	0.262424
chr1	15037201	15040200	0.268003
chr1	15037801	15040800	0.207143
chr1	15072601	15075600	0.75
chr1	15073201	15076200	0.75
chr1	15113401	15116400	-0.231701
chr1	15114001	15117000	-0.231701
chr1	15114601	15117600	-0.24001
chr1	15115201	15118200	-0.278571
chr1	15115801	15118800	-0.320261
chr1	15116401	15119400	0.719251
chr1	15117001	15120000	0.719251
chr1	15117601	15120600	0.438095
chr1	15198001	15201000	0.574843
chr1	15198601	15201600	0.345546
chr1	15199201	15202200	0.345546
chr1	15199801	15202800	0.238801
chr1	15200401	15203400	0.238801
chr1	15209401	15212400	0.18748
chr1	15210001	15213000	0.273973
chr1	15210601	15213600	0.30375
chr1	15341401	15344400	0.728261
chr1	15342001	15345000	0.783883
chr1	15342601	15345600	0.70453
chr1	15343201	15346200	0.277145
chr1	15554401	15557400	0.888889
chr1	15555001	15558000	0.909091
chr1	15555601	15558600	0.909091
chr1	15556201	15559200	0.923077
chr1	15556801	15559800	0.936364
chr1	15557401	15560400	0.869748
chr1	15586201	15589200	0.328558
chr1	15586801	15589800	0.407447
chr1	15587401	15590400	0.407447
chr1	15588001	15591000	0.407447
chr1	15630601	15633600	0.351304
chr1	15631201	15634200	0.351304
chr1	15631801	15634800	0.305952
chr1	15685201	15688200	0.380952
chr1	15685801	15688800	0.380952
chr1	15686401	15689400	0.353247
chr1	15687001	15690000	0.263531
chr1	15687601	15690600	0.227482
chr1	15688801	15691800	0.341667
chr1	15689401	15692400	0.341667
chr1	15690001	15693000	0.273282
chr1	15690601	15693600	0.332712
chr1	15691201	15694200	0.332712
chr1	15795601	15798600	0.212936
chr1	15799801	15802800	-0.187013
chr1	15800401	15803400	-0.210038
chr1	15801001	15804000	-0.251471
chr1	15824401	15827400	0.774725
chr1	15825001	15828000	0.774725
chr1	15844201	15847200	0.208208
chr1	15945601	15948600	0.300544
chr1	15946201	15949200	0.300544
chr1	15946801	15949800	0.259089
chr1	15947401	15950400	0.259089
chr1	16011601	16014600	0.169892
chr1	16012201	16015200	0.187594
chr1	16012801	16015800	0.206277
chr1	16013401	16016400	0.336763
chr1	16014001	16017000	0.306778
chr1	16027801	16030800	-0.823077
chr1	16097401	16100400	0.3275
chr1	16098001	16101000	0.320193
chr1	16098601	16101600	0.323764
chr1	16099201	16102200	0.323764
chr1	16099801	16102800	0.327767
chr1	16122001	16125000	0.30515
chr1	16122601	16125600	0.30515
chr1	16123201	16126200	0.316616
chr1	16123801	16126800	0.287964
chr1	16124401	16127400	0.293667
chr1	16334401	16337400	0.207858
chr1	16335001	16338000	0.201061
chr1	16335601	16338600	0.201061
chr1	16336201	16339200	0.495767
chr1	16336801	16339800	0.542892
chr1	16600801	16603800	-0.297616
chr1	16601401	16604400	-0.412441
chr1	16602001	16605000	-0.584211
chr1	16686601	16689600	0.802676
chr1	16687201	16690200	0.802676
chr1	16687801	16690800	0.905496
chr1	16688401	16691400	0.905496
chr1	16689001	16692000	0.934267
chr1	16689601	16692600	0.901914
chr1	16690201	16693200	0.55182
chr1	16831801	16834800	0.246805
chr1	16832401	16835400	0.246805
chr1	16833001	16836000	0.213805
chr1	16833601	16836600	0.183111
chr1	16834201	16837200	0.215439
chr1	16866601	16869600	0.846154
chr1	16995001	16998000	0.914855
chr1	16995601	16998600	0.914855
chr1	16996201	16999200	0.914855
chr1	16996801	16999800	0.914855
chr1	16997401	17000400	0.914855
chr1	17015401	17018400	0.226426
chr1	17016001	17019000	0.290806
chr1	17016601	17019600	0.290806
chr1	17054401	17057400	0.307692
chr1	17087401	17090400	-0.615385
chr1	17088001	17091000	-0.761905
chr1	17174401	17177400	0.269011
chr1	17175001	17178000	0.269011
chr1	17175601	17178600	0.269011
chr1	17176201	17179200	0.269011
chr1	17176801	17179800	0.269011
chr1	17203801	17206800	0.262541
chr1	17204401	17207400	0.322464
chr1	17205001	17208000	0.266913
chr1	17205601	17208600	0.266913
chr1	17206201	17209200	0.252447
chr1	17367601	17370600	0.58046
chr1	17368201	17371200	0.826007
chr1	17368801	17371800	0.464137
chr1	17369401	17372400	0.304931
chr1	17370001	17373000	0.304931
chr1	17527201	17530200	0.882353
chr1	17527801	17530800	0.882353
chr1	17528401	17531400	0.882353
chr1	17529001	17532000	0.882353
chr1	17529601	17532600	0.882353
chr1	17579401	17582400	0.192
chr1	17761801	17764800	0.208791
chr1	17762401	17765400	0.75
chr1	17810401	17813400	0.665946
chr1	17811001	17814000	0.439975
chr1	17811601	17814600	0.281746
chr1	17812201	17815200	0.281746
chr1	17931001	17934000	0.333333
chr1	17931601	17934600	0.333333
chr1	17968801	17971800	0.203077
chr1	17969401	17972400	0.203077
chr1	17970001	17973000	0.376942
chr1	17970601	17973600	0.470968
chr1	18065401	18068400	0.846154
chr1	18082801	18085800	0.259029
chr1	18083401	18086400	0.259029
chr1	18084001	18087000	0.244156
chr1	18084601	18087600	0.244156
chr1	18086401	18089400	0.245379
chr1	18087001	18090000	0.316176
chr1	18087601	18090600	0.316176
chr1	18088201	18091200	0.432086
chr1	18088801	18091800	0.235792
chr1	18100801	18103800	0.271841
chr1	18101401	18104400	0.267802
chr1	18162001	18165000	0.379373
chr1	18162601	18165600	0.379373
chr1	18163201	18166200	0.64411
chr1	18163801	18166800	0.64411
chr1	18164401	18167400	0.441105
chr1	18310201	18313200	0.305556
chr1	18310801	18313800	0.31043
chr1	18311401	18314400	0.239474
chr1	18312001	18315000	0.328998
chr1	18373801	18376800	-0.3125
chr1	18374401	18377400	-0.75
chr1	18393601	18396600	0.868996
chr1	18394201	18397200	0.650803
chr1	18394801	18397800	0.650803
chr1	18395401	18398400	0.650803
chr1	18396001	18399000	0.497704
chr1	18421801	18424800	0.374546
chr1	18422401	18425400	0.510691
chr1	18423001	18426000	0.54717
chr1	18423601	18426600	0.677371
chr1	18424201	18427200	0.595811
chr1	18424801	18427800	0.396429
chr1	18489601	18492600	-0.372549
chr1	18490201	18493200	-0.372549
chr1	18490801	18493800	-0.311312
chr1	18510001	18513000	0.440412
chr1	18510601	18513600	0.440412
chr1	18511201	18514200	0.821154
chr1	18511801	18514800	0.614935
chr1	18512401	18515400	0.614935
chr1	18634801	18637800	0.431883
chr1	18635401	18638400	0.247354
chr1	18636001	18639000	0.196174
chr1	18636601	18639600	0.196174
chr1	18637201	18640200	0.259907
chr1	18664801	18667800	0.265432
chr1	18665401	18668400	0.221394
chr1	18666001	18669000	0.270335
chr1	18666601	18669600	0.375
chr1	18667201	18670200	0.352915
chr1	18673201	18676200	0.227739
chr1	18673801	18676800	0.212605
chr1	18674401	18677400	0.288088
chr1	18675001	18678000	0.239016
chr1	18675601	18678600	0.183673
chr1	18778801	18781800	0.199817
chr1	18779401	18782400	0.244677
chr1	18780001	18783000	0.270006
chr1	18780601	18783600	0.216248
chr1	18938401	18941400	0.271455
chr1	18939001	18942000	0.271455
chr1	18939601	18942600	0.271455
chr1	18943201	18946200	0.500906
chr1	18943801	18946800	0.500906
chr1	18944401	18947400	0.500906
chr1	18945001	18948000	0.720588
chr1	18945601	18948600	0.884615
chr1	19093801	19096800	0.224733
chr1	19094401	19097400	0.610869
chr1	19095001	19098000	0.502339
chr1	19095601	19098600	0.368195
chr1	19096201	19099200	0.368195
chr1	19097401	19100400	0.386724
chr1	19098001	19101000	0.430228
chr1	19098601	19101600	0.917065
chr1	19099201	19102200	0.4853
chr1	19099801	19102800	0.4853
chr1	19179601	19182600	0.573333
chr1	19180201	19183200	0.605202
chr1	19180801	19183800	0.630809
chr1	19181401	19184400	0.740774
chr1	19182001	19185000	0.825385
chr1	19197001	19200000	-0.188376
chr1	19197601	19200600	-0.335065
chr1	19221001	19224000	-0.229167
chr1	19243801	19246800	-0.22575
chr1	19244401	19247400	-0.22575
chr1	19245001	19248000	-0.278752
chr1	19245601	19248600	-0.278752
chr1	19246201	19249200	-0.391429
chr1	19248001	19251000	0.276153
chr1	19248601	19251600	0.214327
chr1	19249201	19252200	0.214327
chr1	19249801	19252800	0.420805
chr1	19250401	19253400	0.463527
chr1	19406401	19409400	0.393116
chr1	19407001	19410000	0.393116
chr1	19407601	19410600	0.284997
chr1	19428001	19431000	0.216095
chr1	19429801	19432800	0.178763
chr1	19430401	19433400	0.214929
chr1	19460401	19463400	0.355519
chr1	19461001	19464000	0.470707
chr1	19461601	19464600	0.470707
chr1	19545601	19548600	0.433333
chr1	19546201	19549200	0.2047
chr1	19546801	19549800	0.2047
chr1	19577401	19580400	-0.362093
chr1	19578001	19581000	-0.185471
chr1	19578601	19581600	-0.184624
chr1	19579201	19582200	-0.225894
chr1	19579801	19582800	-0.228427
chr1	19599601	19602600	0.6875
chr1	19600201	19603200	0.6875
chr1	19600801	19603800	0.6875
chr1	19601401	19604400	0.6875
chr1	19602001	19605000	0.6875
chr1	19723201	19726200	0.340559
chr1	19723801	19726800	0.340559
chr1	19725001	19728000	0.167074
chr1	19725601	19728600	0.167074
chr1	19804801	19807800	-0.528997
chr1	19805401	19808400	-0.45404
chr1	19806001	19809000	-0.45404
chr1	19806601	19809600	-0.418656
chr1	19807201	19810200	-0.377415
chr1	19957201	19960200	-0.859091
chr1	19957801	19960800	-0.859091
chr1	19958401	19961400	-0.859091
chr1	19959001	19962000	-0.859091
chr1	19983601	19986600	0.776087
chr1	19984201	19987200	0.776087
chr1	19984801	19987800	0.511607
chr1	19985401	19988400	0.511607
chr1	19986001	19989000	0.352549
chr1	20032801	20035800	0.207386
chr1	20033401	20036400	0.207386
chr1	20034001	20037000	0.503566
chr1	20034601	20037600	0.534326
chr1	20035201	20038200	0.358787
chr1	20060401	20063400	0.352026
chr1	20061001	20064000	0.352026
chr1	20061601	20064600	0.423839
chr1	20062201	20065200	0.361276
chr1	20062801	20065800	0.313736
chr1	20175601	20178600	0.846154
chr1	20176201	20179200	0.925926
chr1	20176801	20179800	0.925926
chr1	20177401	20180400	0.504296
chr1	20178001	20181000	0.484163
chr1	20252401	20255400	0.500256
chr1	20253001	20256000	0.500256
chr1	20253601	20256600	0.500256
chr1	20254201	20257200	0.376545
chr1	20305801	20308800	-0.277024
chr1	20306401	20309400	-0.204602
chr1	20307001	20310000	-0.268689
chr1	20307601	20310600	-0.17368
chr1	20449801	20452800	0.818182
chr1	20450401	20453400	0.818182
chr1	20454001	20457000	0.848901
chr1	20454601	20457600	0.848901
chr1	20455201	20458200	0.848901
chr1	20455801	20458800	0.848901
chr1	20456401	20459400	0.848901
chr1	20605201	20608200	0.543127
chr1	20605801	20608800	0.660768
chr1	20606401	20609400	0.78125
chr1	20607001	20610000	0.78125
chr1	20607601	20610600	0.78125
chr1	20677201	20680200	0.166074
chr1	20677801	20680800	0.18987
chr1	20678401	20681400	0.202501
chr1	20679001	20682000	0.157338
chr1	20679601	20682600	0.163256
chr1	20718601	20721600	-0.303437
chr1	20719201	20722200	-0.303437
chr1	20719801	20722800	-0.303437
chr1	20720401	20723400	-0.923684
chr1	20721001	20724000	-0.923684
chr1	20852401	20855400	-0.857143
chr1	20961001	20964000	-0.32801
chr1	20961601	20964600	-0.368495
chr1	20962201	20965200	-0.330924
chr1	20962801	20965800	-0.339992
chr1	20963401	20966400	-0.279738
chr1	20975401	20978400	0.401515
chr1	20976001	20979000	0.401515
chr1	20976601	20979600	0.401515
chr1	20980201	20983200	0.558824
chr1	20980801	20983800	0.265909
chr1	21016801	21019800	0.301008
chr1	21017401	21020400	0.322967
chr1	21019201	21022200	0.203801
chr1	21147601	21150600	0.627724
chr1	21148201	21151200	0.627724
chr1	21148801	21151800	0.610674
chr1	21149401	21152400	0.610674
chr1	21150001	21153000	0.610674
chr1	21175201	21178200	-0.178765
chr1	21175801	21178800	-0.202001
chr1	21176401	21179400	-0.186077
chr1	21177001	21180000	-0.221154
chr1	21276001	21279000	0.433514
chr1	21276601	21279600	0.311278
chr1	21333601	21336600	0.833333
chr1	21335401	21338400	0.540541
chr1	21336001	21339000	0.514286
chr1	21385801	21388800	0.884615
chr1	21386401	21389400	0.884615
chr1	21387001	21390000	0.888889
chr1	21387601	21390600	0.538462
chr1	21388201	21391200	0.474576
chr1	21547801	21550800	0.294045
chr1	21548401	21551400	0.315871
chr1	21549001	21552000	0.267565
chr1	21549601	21552600	0.260103
chr1	21571801	21574800	0.628289
chr1	21572401	21575400	0.642186
chr1	21573001	21576000	0.387924
chr1	21573601	21576600	0.308216
chr1	21574201	21577200	0.211325
chr1	21625801	21628800	-0.337578
chr1	21626401	21629400	-0.4375
chr1	21627001	21630000	-0.582826
chr1	21627601	21630600	-0.885417
chr1	21628201	21631200	-0.383673
chr1	21717001	21720000	0.609524
chr1	21717601	21720600	0.940741
chr1	21718201	21721200	0.940741
chr1	21718801	21721800	0.588258
chr1	21719401	21722400	0.588258
chr1	21722401	21725400	0.225648
chr1	21723001	21726000	0.340171
chr1	21723601	21726600	0.340171
chr1	21769201	21772200	0.813617
chr1	21769801	21772800	0.469697
chr1	21770401	21773400	0.469697
chr1	21771001	21774000	0.469697
chr1	21771601	21774600	0.469697
chr1	21783001	21786000	0.307018
chr1	21798001	21801000	0.258582
chr1	21798601	21801600	0.214483
chr1	21799201	21802200	0.214483
chr1	21799801	21802800	0.435897
chr1	21800401	21803400	0.275054
chr1	21864601	21867600	-0.244353
chr1	21865201	21868200	-0.244353
chr1	21865801	21868800	-0.334753
chr1	21866401	21869400	-0.388737
chr1	21867001	21870000	-0.212588
chr1	21876601	21879600	0.291952
chr1	22036801	22039800	0.362237
chr1	22037401	22040400	0.187054
chr1	22038001	22041000	0.187054
chr1	22038601	22041600	0.191362
chr1	22039201	22042200	0.20105
chr1	22069801	22072800	-0.532634
chr1	22070401	22073400	-0.532634
chr1	22071001	22074000	-0.532634
chr1	22071601	22074600	-0.532634
chr1	22072201	22075200	-0.777778
chr1	22113001	22116000	0.80543
chr1	22262401	22265400	0.557906
chr1	22263001	22266000	0.772727
chr1	22263601	22266600	0.918919
chr1	22264201	22267200	0.723404
chr1	22264801	22267800	0.553846
chr1	22269601	22272600	0.833333
chr1	22270201	22273200	0.833333
chr1	22270801	22273800	0.833333
chr1	22271401	22274400	0.833333
chr1	22288801	22291800	0.619048
chr1	22354801	22357800	0.818182
chr1	22372201	22375200	-0.354159
chr1	22372801	22375800	-0.354159
chr1	22373401	22376400	-0.354159
chr1	22374001	22377000	-0.451465
chr1	22374601	22377600	-0.75
chr1	22398601	22401600	-0.613284
chr1	22399201	22402200	-0.613284
chr1	22399801	22402800	-0.613284
chr1	22400401	22403400	-0.613284
chr1	22401001	22404000	-0.485083
chr1	22608001	22611000	-0.326034
chr1	22608601	22611600	-0.302627
chr1	22609201	22612200	-0.298933
chr1	22609801	22612800	-0.271861
chr1	22610401	22613400	-0.351087
chr1	22692601	22695600	0.233913
chr1	22724401	22727400	0.352355
chr1	22727401	22730400	-0.290159
chr1	22728001	22731000	-0.516754
chr1	22728601	22731600	-0.451437
chr1	22729201	22732200	-0.408896
chr1	22729801	22732800	-0.312808
chr1	22782001	22785000	0.253651
chr1	22782601	22785600	0.361538
chr1	22783201	22786200	0.502097
chr1	22783801	22786800	0.212428
chr1	22784401	22787400	0.208014
chr1	22811401	22814400	0.901338
chr1	22812001	22815000	0.728723
chr1	22859401	22862400	0.411772
chr1	22860001	22863000	0.475215
chr1	22860601	22863600	0.414657
chr1	22861201	22864200	0.302083
chr1	22861801	22864800	0.310447
chr1	22864201	22867200	0.418786
chr1	22864801	22867800	0.418786
chr1	22865401	22868400	0.75
chr1	22866001	22869000	0.75
chr1	22866601	22869600	0.75
chr1	22948201	22951200	0.213612
chr1	22948801	22951800	0.293198
chr1	22949401	22952400	0.260386
chr1	22950001	22953000	0.25
chr1	22950601	22953600	0.210734
chr1	22979401	22982400	-0.567935
chr1	22980001	22983000	-0.33169
chr1	22980601	22983600	-0.370355
chr1	22981201	22984200	-0.355177
chr1	23029801	23032800	0.313665
chr1	23030401	23033400	0.313665
chr1	23031001	23034000	0.313665
chr1	23031601	23034600	0.338462
chr1	23101201	23104200	0.675595
chr1	23101801	23104800	0.675595
chr1	23102401	23105400	0.517677
chr1	23103001	23106000	0.378788
chr1	23166601	23169600	0.69697
chr1	23244601	23247600	0.615079
chr1	23245201	23248200	0.85
chr1	23245801	23248800	0.85
chr1	23246401	23249400	0.770563
chr1	23247001	23250000	0.349359
chr1	23268001	23271000	-0.273597
chr1	23268601	23271600	-0.24672
chr1	23269201	23272200	-0.24672
chr1	23269801	23272800	-0.24672
chr1	23270401	23273400	-0.304832
chr1	23274601	23277600	0.448094
chr1	23275201	23278200	0.448094
chr1	23275801	23278800	0.960925
chr1	23276401	23279400	0.960925
chr1	23277001	23280000	0.960925
chr1	23277601	23280600	0.846154
chr1	23278201	23281200	0.846154
chr1	23325001	23328000	0.918797
chr1	23325601	23328600	0.918797
chr1	23326201	23329200	0.49103
chr1	23326801	23329800	0.361702
chr1	23327401	23330400	0.361702
chr1	23462401	23465400	0.791667
chr1	23463001	23466000	0.791667
chr1	23463601	23466600	0.904762
chr1	23464201	23467200	0.730769
chr1	23464801	23467800	0.45119
chr1	23479201	23482200	0.919231
chr1	23479801	23482800	0.435275
chr1	23480401	23483400	0.37122
chr1	23481001	23484000	0.37122
chr1	23481601	23484600	0.231169
chr1	23489401	23492400	0.582418
chr1	23490001	23493000	0.582418
chr1	23554801	23557800	-0.214593
chr1	23555401	23558400	-0.223597
chr1	23556001	23559000	-0.220346
chr1	23565601	23568600	0.256322
chr1	23566201	23569200	0.256322
chr1	23566801	23569800	0.263809
chr1	23567401	23570400	0.912495
chr1	23568001	23571000	0.912495
chr1	23640601	23643600	0.903509
chr1	23641201	23644200	0.954281
chr1	23641801	23644800	0.925824
chr1	23642401	23645400	0.925824
chr1	23643001	23646000	0.925824
chr1	23643601	23646600	0.908333
chr1	23644201	23647200	0.833333
chr1	23644801	23647800	0.823529
chr1	23645401	23648400	0.823529
chr1	23646001	23649000	0.823529
chr1	23698201	23701200	-0.320683
chr1	23698801	23701800	-0.320683
chr1	23699401	23702400	-0.320683
chr1	23700001	23703000	-0.320683
chr1	23713201	23716200	0.220588
chr1	23713801	23716800	0.217787
chr1	23714401	23717400	0.343651
chr1	23715001	23718000	0.324534
chr1	23730601	23733600	0.310951
chr1	23731201	23734200	0.310951
chr1	23733001	23736000	0.234962
chr1	23763601	23766600	0.959191
chr1	23764201	23767200	0.959191
chr1	23764801	23767800	0.959191
chr1	23765401	23768400	0.959191
chr1	23766001	23769000	0.776328
chr1	23898601	23901600	0.199656
chr1	23899801	23902800	0.182817
chr1	23900401	23903400	0.187952
chr1	23901001	23904000	0.180324
chr1	23950201	23953200	0.361656
chr1	23950801	23953800	0.361656
chr1	23951401	23954400	0.312551
chr1	23976601	23979600	0.196092
chr1	23977201	23980200	0.261772
chr1	23977801	23980800	0.271469
chr1	24037801	24040800	0.383484
chr1	24038401	24041400	0.266409
chr1	24060601	24063600	0.234231
chr1	24061201	24064200	0.234231
chr1	24061801	24064800	0.209452
chr1	24062401	24065400	0.377473
chr1	24063001	24066000	0.452149
chr1	24195601	24198600	0.31009
chr1	24196201	24199200	0.358871
chr1	24196801	24199800	0.352548
chr1	24197401	24200400	0.35118
chr1	24230401	24233400	0.285185
chr1	24231001	24234000	0.379603
chr1	24231601	24234600	0.388889
chr1	24232201	24235200	0.362361
chr1	24232801	24235800	0.328365
chr1	24487801	24490800	0.361301
chr1	24488401	24491400	0.361301
chr1	24489001	24492000	0.428571
chr1	24489601	24492600	0.453922
chr1	24533401	24536400	-0.326984
chr1	24534001	24537000	-0.326984
chr1	24534601	24537600	-0.326984
chr1	24535201	24538200	-0.326984
chr1	24535801	24538800	-0.429545
chr1	24546001	24549000	0.30926
chr1	24546601	24549600	0.382362
chr1	24547201	24550200	0.349356
chr1	24547801	24550800	0.349356
chr1	24550801	24553800	0.279545
chr1	24551401	24554400	0.221256
chr1	24552001	24555000	0.312819
chr1	24552601	24555600	0.288102
chr1	24553201	24556200	0.288102
chr1	24634801	24637800	0.451509
chr1	24673801	24676800	0.197785
chr1	24675001	24678000	0.176437
chr1	24675601	24678600	0.176437
chr1	24676201	24679200	0.195153
chr1	24747001	24750000	0.440657
chr1	24876601	24879600	0.196305
chr1	24877201	24880200	0.256299
chr1	24877801	24880800	0.281345
chr1	24878401	24881400	0.336083
chr1	24879001	24882000	0.580092
chr1	24902401	24905400	0.362709
chr1	24903001	24906000	0.509291
chr1	24903601	24906600	0.312197
chr1	24904201	24907200	0.312197
chr1	24904801	24907800	0.312197
chr1	25005601	25008600	0.300711
chr1	25006201	25009200	0.367636
chr1	25006801	25009800	0.387614
chr1	25007401	25010400	0.635404
chr1	25008001	25011000	0.418337
chr1	25063801	25066800	0.424441
chr1	25064401	25067400	0.369758
chr1	25065001	25068000	0.318335
chr1	25065601	25068600	0.325758
chr1	25066201	25069200	0.325758
chr1	25078201	25081200	0.432432
chr1	25078801	25081800	0.457143
chr1	25079401	25082400	0.457143
chr1	25131001	25134000	0.635636
chr1	25131601	25134600	0.635636
chr1	25132201	25135200	0.408895
chr1	25132801	25135800	0.408895
chr1	25133401	25136400	0.32194
chr1	25300201	25303200	0.599359
chr1	25300801	25303800	0.599359
chr1	25301401	25304400	0.599359
chr1	25376401	25379400	0.626263
chr1	25377001	25380000	0.6875
chr1	25377601	25380600	0.531469
chr1	25378201	25381200	0.531469
chr1	25378801	25381800	0.531469
chr1	25392001	25395000	0.268775
chr1	25392601	25395600	0.934409
chr1	25393201	25396200	0.934409
chr1	25393801	25396800	0.934409
chr1	25394401	25397400	0.934409
chr1	25395001	25398000	0.522312
chr1	25395601	25398600	0.624839
chr1	25396201	25399200	0.624839
chr1	25396801	25399800	0.368377
chr1	25397401	25400400	0.16549
chr1	25435201	25438200	0.299027
chr1	25435801	25438800	0.299027
chr1	25436401	25439400	0.423377
chr1	25437001	25440000	0.358361
chr1	25437601	25440600	0.314423
chr1	25477201	25480200	0.833333
chr1	25477801	25480800	0.6875
chr1	25483801	25486800	-0.381083
chr1	25484401	25487400	-0.37774
chr1	25485001	25488000	-0.37774
chr1	25485601	25488600	-0.37774
chr1	25486201	25489200	-0.261226
chr1	25580401	25583400	-0.224511
chr1	25581001	25584000	-0.224511
chr1	25582201	25585200	0.414251
chr1	25582801	25585800	0.3727
chr1	25583401	25586400	0.62369
chr1	25584001	25587000	0.62369
chr1	25584601	25587600	0.358561
chr1	25585201	25588200	0.275482
chr1	25585801	25588800	0.272727
chr1	25888201	25891200	0.818182
chr1	25938601	25941600	-0.284629
chr1	25939201	25942200	-0.200073
chr1	26121001	26124000	0.809524
chr1	26128801	26131800	-0.398261
chr1	26129401	26132400	-0.398261
chr1	26130001	26133000	-0.398261
chr1	26130601	26133600	-0.330409
chr1	26178601	26181600	0.239019
chr1	26179201	26182200	0.194879
chr1	26460001	26463000	0.602355
chr1	26460601	26463600	0.875
chr1	26461201	26464200	0.875
chr1	26461801	26464800	0.875
chr1	26462401	26465400	0.636364
chr1	26652001	26655000	0.25045
chr1	26663401	26666400	0.767168
chr1	26664001	26667000	0.767168
chr1	26664601	26667600	0.733084
chr1	26665201	26668200	0.676075
chr1	26665801	26668800	0.737844
chr1	26812801	26815800	0.454545
chr1	26813401	26816400	0.633333
chr1	26814001	26817000	0.633333
chr1	26814601	26817600	0.576381
chr1	26815201	26818200	0.454027
chr1	26924401	26927400	0.587397
chr1	26925001	26928000	0.523485
chr1	26925601	26928600	0.355519
chr1	26926201	26929200	0.407882
chr1	26926801	26929800	0.327647
chr1	26933401	26936400	0.420794
chr1	26934001	26937000	0.292276
chr1	26934601	26937600	0.357889
chr1	26935201	26938200	0.305364
chr1	26935801	26938800	0.329921
chr1	26999401	27002400	-0.203954
chr1	27000001	27003000	-0.203954
chr1	27000601	27003600	-0.203954
chr1	27001201	27004200	-0.319635
chr1	27001801	27004800	-0.257183
chr1	27022801	27025800	0.898687
chr1	27058201	27061200	-0.395556
chr1	27058801	27061800	-0.880785
chr1	27059401	27062400	-0.880785
chr1	27060001	27063000	-0.880785
chr1	27060601	27063600	-0.514423
chr1	27125401	27128400	0.20202
chr1	27126001	27129000	0.390244
chr1	27126601	27129600	0.380952
chr1	27160801	27163800	0.176728
chr1	27217801	27220800	0.857143
chr1	27218401	27221400	0.857143
chr1	27411001	27414000	0.853535
chr1	27411601	27414600	0.853535
chr1	27427801	27430800	0.287794
chr1	27428401	27431400	0.337444
chr1	27429001	27432000	0.32803
chr1	27429601	27432600	0.302777
chr1	27430201	27433200	0.548356
chr1	27499801	27502800	0.818182
chr1	27501001	27504000	0.505051
chr1	27501601	27504600	0.407005
chr1	27502201	27505200	0.407005
chr1	27502801	27505800	0.407005
chr1	27503401	27506400	0.269848
chr1	27553201	27556200	0.316527
chr1	27553801	27556800	0.323051
chr1	27554401	27557400	0.337856
chr1	27567001	27570000	0.731634
chr1	27567601	27570600	0.666667
chr1	27568201	27571200	0.454927
chr1	27568801	27571800	0.375406
chr1	27569401	27572400	0.213842
chr1	27591601	27594600	0.65
chr1	27732601	27735600	0.252843
chr1	27733201	27736200	0.252843
chr1	27733801	27736800	0.230818
chr1	27734401	27737400	0.230818
chr1	27735001	27738000	0.316993
chr1	27895201	27898200	0.366248
chr1	27895801	27898800	0.400261
chr1	27896401	27899400	0.445902
chr1	27897001	27900000	0.466513
chr1	27897601	27900600	0.431193
chr1	27967201	27970200	0.279417
chr1	27967801	27970800	0.369422
chr1	27968401	27971400	0.369422
chr1	27969001	27972000	0.583333
chr1	27969601	27972600	0.589069
chr1	28054201	28057200	0.335294
chr1	28054801	28057800	0.564426
chr1	28055401	28058400	0.250862
chr1	28056001	28059000	0.294021
chr1	28056601	28059600	0.281621
chr1	28060201	28063200	0.278247
chr1	28060801	28063800	0.200954
chr1	28061401	28064400	0.199145
chr1	28105801	28108800	-0.281532
chr1	28141801	28144800	0.394737
chr1	28142401	28145400	0.394737
chr1	28143001	28146000	0.55631
chr1	28143601	28146600	0.55631
chr1	28144201	28147200	0.95971
chr1	28173001	28176000	0.189436
chr1	28174201	28177200	0.268618
chr1	28174801	28177800	0.268618
chr1	28179001	28182000	0.554511
chr1	28179601	28182600	0.473485
chr1	28180201	28183200	0.473485
chr1	28233601	28236600	0.830025
chr1	28256401	28259400	0.43125
chr1	28257001	28260000	0.442887
chr1	28257601	28260600	0.420054
chr1	28258201	28261200	0.420054
chr1	28258801	28261800	0.359302
chr1	28345801	28348800	0.421131
chr1	28357201	28360200	0.396657
chr1	28357801	28360800	0.396657
chr1	28358401	28361400	0.461628
chr1	28359001	28362000	0.461628
chr1	28359601	28362600	0.461628
chr1	28365601	28368600	0.416667
chr1	28424401	28427400	0.231944
chr1	28425001	28428000	0.266081
chr1	28425601	28428600	0.266081
chr1	28467601	28470600	0.448205
chr1	28468201	28471200	0.343595
chr1	28468801	28471800	0.253777
chr1	28491001	28494000	0.422587
chr1	28491601	28494600	0.373252
chr1	28492201	28495200	0.293127
chr1	28492801	28495800	0.253877
chr1	28493401	28496400	0.223911
chr1	28509001	28512000	0.465309
chr1	28509601	28512600	0.328654
chr1	28510201	28513200	0.328654
chr1	28510801	28513800	0.328654
chr1	28511401	28514400	0.302914
chr1	28536601	28539600	-0.769231
chr1	28537201	28540200	-0.769231
chr1	28559401	28562400	0.36136
chr1	28560001	28563000	0.549774
chr1	28560601	28563600	0.865613
chr1	28561201	28564200	0.865613
chr1	28561801	28564800	0.865613
chr1	28685401	28688400	0.235094
chr1	28686001	28689000	0.200292
chr1	28686601	28689600	0.175439
chr1	28687201	28690200	0.19544
chr1	28687801	28690800	0.190779
chr1	28708201	28711200	-0.46875
chr1	28708801	28711800	-0.430602
chr1	28709401	28712400	-0.745227
chr1	28720201	28723200	0.211765
chr1	28720801	28723800	0.211765
chr1	28743601	28746600	-0.25207
chr1	28744801	28747800	-0.183082
chr1	28748401	28751400	0.305457
chr1	28749001	28752000	0.272059
chr1	28749601	28752600	0.329959
chr1	28750201	28753200	0.284674
chr1	28750801	28753800	0.284674
chr1	28768201	28771200	0.473445
chr1	28768801	28771800	0.815197
chr1	28769401	28772400	0.815197
chr1	28770001	28773000	0.486559
chr1	28770601	28773600	0.363381
chr1	28796401	28799400	0.195615
chr1	28797001	28800000	0.257829
chr1	28797601	28800600	0.366667
chr1	28798201	28801200	0.43956
chr1	28798801	28801800	0.418103
chr1	28863001	28866000	0.301043
chr1	28863601	28866600	0.530328
chr1	28864201	28867200	0.530328
chr1	28864801	28867800	0.663319
chr1	28865401	28868400	0.445614
chr1	28870801	28873800	0.300598
chr1	28871401	28874400	0.355764
chr1	28872001	28875000	0.461174
chr1	28872601	28875600	0.345561
chr1	28873201	28876200	0.197724
chr1	28884601	28887600	0.705357
chr1	28885201	28888200	0.705357
chr1	28885801	28888800	0.705357
chr1	28886401	28889400	0.705357
chr1	28887001	28890000	0.705357
chr1	28897201	28900200	-0.382705
chr1	28897801	28900800	-0.394926
chr1	28898401	28901400	-0.394926
chr1	28899001	28902000	-0.742424
chr1	28899601	28902600	-0.742424
chr1	28990201	28993200	-0.259643
chr1	28990801	28993800	-0.245418
chr1	28991401	28994400	-0.245418
chr1	28992001	28995000	-0.238904
chr1	28995601	28998600	0.19795
chr1	29049601	29052600	0.590909
chr1	29050201	29053200	0.590909
chr1	29076601	29079600	0.953365
chr1	29077201	29080200	0.633638
chr1	29077801	29080800	0.633638
chr1	29078401	29081400	0.633638
chr1	29079001	29082000	0.633638
chr1	29118601	29121600	0.55625
chr1	29152201	29155200	0.357044
chr1	29152801	29155800	0.419312
chr1	29153401	29156400	0.505376
chr1	29154001	29157000	0.505376
chr1	29154601	29157600	0.638136
chr1	29206801	29209800	0.410709
chr1	29207401	29210400	0.396745
chr1	29208001	29211000	0.485075
chr1	29208601	29211600	0.772727
chr1	29209201	29212200	0.772727
chr1	29247601	29250600	-0.52
chr1	29248201	29251200	-0.52
chr1	29312401	29315400	0.443746
chr1	29313001	29316000	0.4819
chr1	29313601	29316600	0.557348
chr1	29314201	29317200	0.557348
chr1	29443201	29446200	0.665425
chr1	29443801	29446800	0.581818
chr1	29444401	29447400	0.572041
chr1	29445001	29448000	0.399365
chr1	29445601	29448600	0.34636
chr1	29532001	29535000	0.251895
chr1	29532601	29535600	0.251895
chr1	29533201	29536200	0.241905
chr1	29533801	29536800	0.234772
chr1	29534401	29537400	0.245838
chr1	29556001	29559000	0.635417
chr1	29556601	29559600	0.635417
chr1	29559001	29562000	-0.266026
chr1	29559601	29562600	-0.252381
chr1	29595001	29598000	0.45
chr1	29595601	29598600	0.45
chr1	29596201	29599200	0.695652
chr1	29623801	29626800	-0.833333
chr1	29624401	29627400	-0.833333
chr1	29638801	29641800	0.365152
chr1	29657401	29660400	0.846154
chr1	29658001	29661000	0.846154
chr1	29658601	29661600	0.846154
chr1	29713801	29716800	0.180854
chr1	29724001	29727000	0.528882
chr1	29724601	29727600	0.68438
chr1	29725201	29728200	0.68438
chr1	29725801	29728800	0.752381
chr1	29730601	29733600	0.432143
chr1	29731201	29734200	0.337146
chr1	29731801	29734800	0.24878
chr1	29732401	29735400	0.234408
chr1	29784001	29787000	-0.274622
chr1	29784601	29787600	-0.274622
chr1	29785201	29788200	-0.24523
chr1	29785801	29788800	-0.24523
chr1	29786401	29789400	-0.264604
chr1	29853001	29856000	0.285185
chr1	29853601	29856600	0.285185
chr1	29854201	29857200	0.488384
chr1	29855401	29858400	0.483871
chr1	29871601	29874600	0.205609
chr1	29872201	29875200	0.205609
chr1	29873401	29876400	0.228495
chr1	29874001	29877000	0.254671
chr1	30049801	30052800	0.210594
chr1	30050401	30053400	0.563627
chr1	30051001	30054000	0.680241
chr1	30051601	30054600	0.483871
chr1	30052201	30055200	0.401834
chr1	30060601	30063600	0.580344
chr1	30061201	30064200	0.580344
chr1	30061801	30064800	0.580344
chr1	30062401	30065400	0.580344
chr1	30063001	30066000	0.404498
chr1	30180601	30183600	-0.846154
chr1	30181201	30184200	-0.733333
chr1	30211801	30214800	0.430329
chr1	30212401	30215400	0.374914
chr1	30213001	30216000	0.469796
chr1	30213601	30216600	0.465185
chr1	30214201	30217200	0.465185
chr1	30288601	30291600	0.198157
chr1	30290401	30293400	0.30877
chr1	30313801	30316800	0.288057
chr1	30314401	30317400	0.347697
chr1	30315001	30318000	0.271993
chr1	30315601	30318600	0.237482
chr1	30316201	30319200	0.237482
chr1	30347401	30350400	-0.846154
chr1	30348001	30351000	-0.846154
chr1	30367201	30370200	0.182143
chr1	30367801	30370800	0.190944
chr1	30368401	30371400	0.255804
chr1	30369001	30372000	0.577085
chr1	30369601	30372600	0.576045
chr1	30394201	30397200	-0.913043
chr1	30394801	30397800	-0.362069
chr1	30395401	30398400	-0.362069
chr1	30396001	30399000	-0.362069
chr1	30466201	30469200	0.305603
chr1	30466801	30469800	0.330455
chr1	30467401	30470400	0.330455
chr1	30468001	30471000	0.385894
chr1	30468601	30471600	0.637264
chr1	30475201	30478200	0.389356
chr1	30475801	30478800	0.389356
chr1	30476401	30479400	0.454715
chr1	30477001	30480000	0.569737
chr1	30477601	30480600	0.471034
chr1	30492601	30495600	0.778656
chr1	30493201	30496200	0.608574
chr1	30493801	30496800	0.608574
chr1	30494401	30497400	0.595023
chr1	30495001	30498000	0.579394
chr1	30500401	30503400	0.471464
chr1	30501001	30504000	0.471464
chr1	30501601	30504600	0.471464
chr1	30502801	30505800	0.628019
chr1	30517801	30520800	-0.871212
chr1	30518401	30521400	-0.871212
chr1	30596401	30599400	0.362471
chr1	30597001	30600000	0.271073
chr1	30597601	30600600	0.249419
chr1	30598201	30601200	0.200862
chr1	30738001	30741000	0.52
chr1	30793801	30796800	-0.50582
chr1	30798001	30801000	0.864253
chr1	30850801	30853800	0.764881
chr1	30851401	30854400	0.614286
chr1	30852001	30855000	0.614286
chr1	30858001	30861000	-0.371017
chr1	30858601	30861600	-0.382818
chr1	30859201	30862200	-0.382818
chr1	30859801	30862800	-0.333806
chr1	30860401	30863400	-0.345333
chr1	30883801	30886800	0.323974
chr1	30884401	30887400	0.269865
chr1	30956401	30959400	0.240099
chr1	30957001	30960000	0.240099
chr1	30957601	30960600	0.231497
chr1	30958201	30961200	0.539244
chr1	31069801	31072800	0.254274
chr1	31070401	31073400	0.251014
chr1	31071001	31074000	0.251014
chr1	31071601	31074600	0.235972
chr1	31072201	31075200	0.393684
chr1	31077001	31080000	0.506863
chr1	31077601	31080600	0.448522
chr1	31078201	31081200	0.521944
chr1	31078801	31081800	0.406875
chr1	31079401	31082400	0.537912
chr1	31095601	31098600	0.508607
chr1	31096201	31099200	0.856132
chr1	31096801	31099800	0.466132
chr1	31097401	31100400	0.385965
chr1	31105801	31108800	0.280695
chr1	31120801	31123800	0.9
chr1	31121401	31124400	0.9
chr1	31122001	31125000	0.894737
chr1	31122601	31125600	0.688811
chr1	31123201	31126200	0.341857
chr1	31223401	31226400	0.262733
chr1	31224001	31227000	0.262733
chr1	31224601	31227600	0.425731
chr1	31225201	31228200	0.492063
chr1	31230601	31233600	0.198007
chr1	31353601	31356600	-0.24351
chr1	31354201	31357200	-0.233698
chr1	31354801	31357800	-0.264368
chr1	31355401	31358400	-0.249504
chr1	31377601	31380600	0.332123
chr1	31378201	31381200	0.332123
chr1	31378801	31381800	0.352406
chr1	31379401	31382400	0.352406
chr1	31380001	31383000	0.461485
chr1	31421401	31424400	0.813072
chr1	31422001	31425000	0.508466
chr1	31422601	31425600	0.508466
chr1	31423201	31426200	0.369523
chr1	31423801	31426800	0.369523
chr1	31465201	31468200	0.705714
chr1	31497001	31500000	0.833333
chr1	31497601	31500600	0.833333
chr1	31498201	31501200	0.833333
chr1	31498801	31501800	0.833333
chr1	31581601	31584600	-0.17993
chr1	31582201	31585200	-0.19782
chr1	31582801	31585800	-0.61625
chr1	31583401	31586400	-0.887879
chr1	31584001	31587000	-0.887879
chr1	31606201	31609200	0.331984
chr1	31606801	31609800	0.328857
chr1	31659001	31662000	0.231809
chr1	31659601	31662600	0.218324
chr1	31660201	31663200	0.210369
chr1	31660801	31663800	0.2375
chr1	31661401	31664400	0.265995
chr1	31753801	31756800	-0.683036
chr1	31754401	31757400	-0.611419
chr1	31755001	31758000	-0.611419
chr1	31755601	31758600	-0.611419
chr1	31756201	31759200	-0.611419
chr1	31759801	31762800	0.866667
chr1	31779601	31782600	0.606818
chr1	31780201	31783200	0.606818
chr1	31819201	31822200	0.401688
chr1	31819801	31822800	0.673684
chr1	31821601	31824600	0.846154
chr1	31858801	31861800	-0.338739
chr1	31859401	31862400	-0.338739
chr1	31860001	31863000	-0.346958
chr1	31860601	31863600	-0.468963
chr1	31902001	31905000	0.546757
chr1	31902601	31905600	0.546757
chr1	31903201	31906200	0.732578
chr1	31903801	31906800	0.732578
chr1	31904401	31907400	0.732578
chr1	31921201	31924200	0.498462
chr1	31921801	31924800	0.498462
chr1	31968601	31971600	-0.658263
chr1	32015401	32018400	0.447917
chr1	32035801	32038800	-0.361672
chr1	32036401	32039400	-0.361672
chr1	32067001	32070000	0.61005
chr1	32067601	32070600	0.61005
chr1	32068201	32071200	0.61005
chr1	32068801	32071800	0.485075
chr1	32069401	32072400	0.32034
chr1	32074201	32077200	0.545455
chr1	32074801	32077800	0.545455
chr1	32075401	32078400	0.9
chr1	32076001	32079000	0.9
chr1	32076601	32079600	0.9
chr1	32097601	32100600	-0.279762
chr1	32131801	32134800	0.654754
chr1	32132401	32135400	0.226816
chr1	32133001	32136000	0.226816
chr1	32133601	32136600	0.226816
chr1	32134201	32137200	0.196269
chr1	32139001	32142000	0.469622
chr1	32139601	32142600	0.563492
chr1	32140201	32143200	0.563492
chr1	32140801	32143800	0.563492
chr1	32141401	32144400	0.563492
chr1	32147401	32150400	0.21131
chr1	32148001	32151000	0.323232
chr1	32148601	32151600	0.215812
chr1	32149801	32152800	0.200944
chr1	32194801	32197800	0.310497
chr1	32195401	32198400	0.319156
chr1	32196001	32199000	0.304847
chr1	32196601	32199600	0.41021
chr1	32197201	32200200	0.298955
chr1	32237401	32240400	0.573258
chr1	32238001	32241000	0.628364
chr1	32238601	32241600	0.628364
chr1	32239201	32242200	0.751856
chr1	32239801	32242800	0.836307
chr1	32346001	32349000	0.774725
chr1	32346601	32349600	0.774725
chr1	32347201	32350200	0.595906
chr1	32365201	32368200	0.167806
chr1	32371201	32374200	0.620422
chr1	32371801	32374800	0.620422
chr1	32372401	32375400	0.620422
chr1	32373001	32376000	0.492571
chr1	32373601	32376600	0.450778
chr1	32469001	32472000	0.346528
chr1	32469601	32472600	0.346528
chr1	32470201	32473200	0.346528
chr1	32470801	32473800	0.346528
chr1	32471401	32474400	0.619363
chr1	32523601	32526600	0.241681
chr1	32623801	32626800	0.292366
chr1	32624401	32627400	0.292366
chr1	32625001	32628000	0.211648
chr1	32625601	32628600	0.169773
chr1	32626201	32629200	0.18029
chr1	32630401	32633400	0.846154
chr1	32631001	32634000	0.846154
chr1	32712001	32715000	0.258785
chr1	32712601	32715600	0.205189
chr1	32713201	32716200	0.192645
chr1	32713801	32716800	0.166475
chr1	32715001	32718000	0.163824
chr1	32715601	32718600	0.197523
chr1	32716201	32719200	0.197084
chr1	32716801	32719800	0.175107
chr1	32717401	32720400	0.228546
chr1	32732401	32735400	0.256019
chr1	32733001	32736000	0.219558
chr1	32733601	32736600	0.214382
chr1	32734201	32737200	0.238034
chr1	32734801	32737800	0.327381
chr1	32737201	32740200	0.857143
chr1	32766001	32769000	0.909091
chr1	32766601	32769600	0.909091
chr1	32767201	32770200	0.909091
chr1	32767801	32770800	0.681818
chr1	32768401	32771400	0.681818
chr1	32801401	32804400	0.260507
chr1	32802001	32805000	0.216972
chr1	32803201	32806200	0.209357
chr1	32803801	32806800	0.209357
chr1	32858401	32861400	0.378741
chr1	32859001	32862000	0.873188
chr1	32859601	32862600	0.873188
chr1	32860201	32863200	0.803077
chr1	32860801	32863800	0.803077
chr1	32958001	32961000	-0.85
chr1	32958601	32961600	-0.353043
chr1	32959201	32962200	-0.353043
chr1	32959801	32962800	-0.353043
chr1	32988001	32991000	0.274801
chr1	32988601	32991600	0.341589
chr1	32989201	32992200	0.334848
chr1	32989801	32992800	0.613122
chr1	32990401	32993400	0.850708
chr1	33030001	33033000	0.236619
chr1	33030601	33033600	0.236619
chr1	33031201	33034200	0.55819
chr1	33031801	33034800	0.55819
chr1	33032401	33035400	0.55819
chr1	33082201	33085200	0.468764
chr1	33082801	33085800	0.730769
chr1	33083401	33086400	0.904762
chr1	33225601	33228600	0.286187
chr1	33226201	33229200	0.3323
chr1	33226801	33229800	0.331695
chr1	33230401	33233400	-0.225
chr1	33265201	33268200	0.18552
chr1	33265801	33268800	0.238042
chr1	33272401	33275400	0.274501
chr1	33274201	33277200	0.447368
chr1	33374401	33377400	0.400086
chr1	33375001	33378000	0.465653
chr1	33375601	33378600	0.894737
chr1	33376201	33379200	0.701818
chr1	33376801	33379800	0.701818
chr1	33450601	33453600	0.262264
chr1	33451201	33454200	0.316487
chr1	33484201	33487200	0.206083
chr1	33513601	33516600	0.481818
chr1	33514201	33517200	0.523249
chr1	33514801	33517800	0.523249
chr1	33515401	33518400	0.523249
chr1	33516001	33519000	0.422635
chr1	33550801	33553800	0.243975
chr1	33552001	33555000	0.344444
chr1	33552601	33555600	0.375959
chr1	33553201	33556200	0.695286
chr1	33566401	33569400	0.44
chr1	33567001	33570000	0.44
chr1	33567601	33570600	0.452652
chr1	33568201	33571200	0.777778
chr1	33647401	33650400	0.573362
chr1	33648001	33651000	0.27381
chr1	33648601	33651600	0.236253
chr1	33649201	33652200	0.220639
chr1	33649801	33652800	0.191736
chr1	33700801	33703800	-0.176342
chr1	33701401	33704400	-0.176342
chr1	33702001	33705000	-0.190537
chr1	33712801	33715800	0.192308
chr1	33731401	33734400	0.331596
chr1	33732001	33735000	0.207669
chr1	33798001	33801000	-0.265587
chr1	33798601	33801600	-0.26461
chr1	33842401	33845400	0.35541
chr1	33843001	33846000	0.464706
chr1	33898201	33901200	0.41295
chr1	33898801	33901800	0.31092
chr1	33899401	33902400	0.308355
chr1	33900001	33903000	0.356744
chr1	33900601	33903600	0.356744
chr1	33906001	33909000	-0.387813
chr1	33906601	33909600	-0.331787
chr1	33939601	33942600	0.222367
chr1	33940201	33943200	0.370948
chr1	33975601	33978600	0.357387
chr1	33976201	33979200	0.402534
chr1	33976801	33979800	0.465517
chr1	33977401	33980400	0.479092
chr1	33978001	33981000	0.479092
chr1	33993001	33996000	0.405142
chr1	33993601	33996600	0.392229
chr1	33994201	33997200	0.392229
chr1	33994801	33997800	0.566176
chr1	33995401	33998400	0.566176
chr1	34007401	34010400	0.8
chr1	34024801	34027800	0.411001
chr1	34025401	34028400	0.411001
chr1	34026001	34029000	0.411001
chr1	34026601	34029600	0.426435
chr1	34027201	34030200	0.53708
chr1	34063801	34066800	0.381195
chr1	34064401	34067400	0.326799
chr1	34065001	34068000	0.453811
chr1	34065601	34068600	0.356583
chr1	34066201	34069200	0.338235
chr1	34161001	34164000	-0.647059
chr1	34161601	34164600	-0.647059
chr1	34162201	34165200	-0.785714
chr1	34167001	34170000	-0.590909
chr1	34254601	34257600	0.203784
chr1	34255201	34258200	0.203784
chr1	34289401	34292400	0.730994
chr1	34290001	34293000	0.730994
chr1	34290601	34293600	0.476705
chr1	34369201	34372200	0.709231
chr1	34416601	34419600	0.300777
chr1	34417201	34420200	0.534468
chr1	34417801	34420800	0.644689
chr1	34418401	34421400	0.677098
chr1	34419001	34422000	0.677098
chr1	34506001	34509000	0.194549
chr1	34506601	34509600	0.191248
chr1	34507201	34510200	0.262158
chr1	34507801	34510800	0.202877
chr1	34575601	34578600	0.350908
chr1	34576201	34579200	0.350908
chr1	34576801	34579800	0.424178
chr1	34577401	34580400	0.271078
chr1	34578001	34581000	0.420879
chr1	34645801	34648800	-0.556645
chr1	34646401	34649400	-0.416219
chr1	34647001	34650000	-0.416219
chr1	34647601	34650600	-0.465517
chr1	34697401	34700400	0.818182
chr1	34698001	34701000	0.818182
chr1	34698601	34701600	0.818182
chr1	34710601	34713600	-0.61646
chr1	34711201	34714200	-0.61646
chr1	34711801	34714800	-0.61646
chr1	34741801	34744800	0.267829
chr1	34742401	34745400	0.261271
chr1	34743001	34746000	0.199761
chr1	34743601	34746600	0.21955
[truncated: 203,919+ more rows]
